# Supplementary material for: 1-Phenyl-4-(triphenyl­phosphanyl­idene)pyrrolidine-2,3,5-trione
Source: Acta Crystallogr Sect E Struct Rep Online. 2008 Feb 8;64(Pt 3):o570. doi: 10.1107/S1600536808003565 (PMC2960848; doi:10.1107/S1600536808003565)
Supplement: Supplementary file 1 [file e-64-0o570-sup1.cif]

##############################################################################
###                                                                        ###
###        Electronic paper (Acta Crystallographica Section E)             ###
###                                                                        ###
##############################################################################
#                                                                            #
# This CIF contains the data in a paper accepted for publication in Acta     #
# Crystallographica Section E. It conforms to the requirements of Notes      #
# for Authors for Section E, and has been peer reviewed under the auspices   #
# of the IUCr Commission on Journals.                                        #
#                                                                            #
# Full details of the Crystallographic Information File format               #
# are given in the paper "The Crystallographic Information File (CIF):       #
# a New Standard Archive File for Crystallography" by S. R. Hall, F. H.      #
# Allen and I. D. Brown [Acta Cryst. (1991), A47, 655-685].                  #
#                                                                            #
# The current version of the core CIF dictionary is obtainable from          #
# ftp://ftp.iucr.org/pub/cif_core.dic. The current version number is 2.1.    #
#                                                                            #
# Software is freely available for graphical display of the structure(s) in  #
# this CIF.  For information consult the CIF home page http://www.iucr.org/  #
# cif/home.html                                                              #
#                                                                            #
##############################################################################
                                             
data_I
_audit_creation_method     SHELXL-97
_chemical_name_systematic
;
1-Phenyl-4-(triphenylphosphanylidene)pyrrolidine-2,3,5-trione
;
_chemical_name_common     ?
_chemical_formula_moiety     'C28 H20 N O3 P'
_chemical_formula_sum     'C28 H20 N O3 P'
_chemical_formula_iupac     'C28 H20 N O3 P'
_chemical_formula_weight     449.42
_chemical_melting_point     527
_symmetry_cell_setting     orthorhombic
_symmetry_space_group_name_H-M     'P b c a'
_symmetry_space_group_name_Hall     '-P 2ac 2ab'
loop_
    _symmetry_equiv_pos_as_xyz
    'x, y, z'
    '-x+1/2, -y, z+1/2'
    '-x, y+1/2, -z+1/2'
    'x+1/2, -y+1/2, -z'
    '-x, -y, -z'
    'x-1/2, y, -z-1/2'
    'x, -y-1/2, z-1/2'
    '-x-1/2, y-1/2, z'
_cell_length_a     18.171(4)
_cell_length_b     12.553(3)
_cell_length_c     19.982(4)
_cell_angle_alpha     90
_cell_angle_beta     90
_cell_angle_gamma     90
_cell_volume     4557.9(16)
_cell_formula_units_Z     8
_cell_measurement_reflns_used     187
_cell_measurement_theta_min     3.6
_cell_measurement_theta_max     45.0
_cell_measurement_temperature     293(2)
_exptl_crystal_description     block
_exptl_crystal_colour     colorless
_exptl_crystal_size_max     0.30
_exptl_crystal_size_mid     0.20
_exptl_crystal_size_min     0.20
_exptl_crystal_density_diffrn     1.310
_exptl_crystal_density_meas     ?
_exptl_crystal_density_method     'not measured'
_exptl_crystal_F_000     1872
_exptl_absorpt_coefficient_mu     0.151
_exptl_absorpt_correction_type     psi-scan
_exptl_absorpt_process_details     '(XCAD4; Harms & Wocadlo, 1995)'
_exptl_absorpt_correction_T_min     0.956
_exptl_absorpt_correction_T_max     0.970
_exptl_special_details
;
;
_diffrn_ambient_temperature     293(2)
_diffrn_radiation_type     MoK\a
_diffrn_radiation_wavelength     0.71073
_diffrn_radiation_source     'fine-focus sealed tube'
_diffrn_radiation_monochromator     graphite
_diffrn_measurement_device_type     'Enraf--Nonius CAD-4'
_diffrn_measurement_method     '\w/2\q'
_diffrn_detector_area_resol_mean     ?
_diffrn_reflns_number     3961
_diffrn_reflns_av_R_equivalents     0.000
_diffrn_reflns_av_sigmaI/netI     0.041
_diffrn_reflns_theta_min     2.0
_diffrn_reflns_theta_max     25.0
_diffrn_reflns_theta_full     25.0
_diffrn_measured_fraction_theta_max     0.986
_diffrn_measured_fraction_theta_full     0.986
_diffrn_reflns_limit_h_min     0
_diffrn_reflns_limit_h_max     21
_diffrn_reflns_limit_k_min     0
_diffrn_reflns_limit_k_max     14
_diffrn_reflns_limit_l_min     -23
_diffrn_reflns_limit_l_max     0
_diffrn_standards_number     3
_diffrn_standards_interval_count     150
_diffrn_standards_interval_time     ?
_diffrn_standards_decay_%     0
loop_
    _diffrn_standard_refln_index_h
    _diffrn_standard_refln_index_k
    _diffrn_standard_refln_index_l
    ? ? ?
_refine_special_details
;
 Refinement of F^2^ against ALL reflections.  The weighted R-factor wR and
 goodness of fit S are based on F^2^, conventional R-factors R are based
 on F, with F set to zero for negative F^2^. The threshold expression of
 F^2^ > 2sigma(F^2^) is used only for calculating R-factors(gt) etc. and is
 not relevant to the choice of reflections for refinement.  R-factors based
 on F^2^ are statistically about twice as large as those based on F, and R-
 factors based on ALL data will be even larger.
;
_reflns_number_total     3961
_reflns_number_gt     2590
_reflns_threshold_expression     I>2\s(I)
_refine_ls_structure_factor_coef     Fsqd
_refine_ls_matrix_type     full
_refine_ls_R_factor_all     0.097
_refine_ls_R_factor_gt     0.051
_refine_ls_wR_factor_gt     0.132
_refine_ls_wR_factor_ref     0.180
_refine_ls_goodness_of_fit_ref     1.07
_refine_ls_restrained_S_all     1.07
_refine_ls_number_reflns     3961
_refine_ls_number_parameters     299
_refine_ls_number_restraints     0
_refine_ls_hydrogen_treatment     constr
_refine_ls_weighting_scheme     calc
_refine_ls_weighting_details
         'calc w=1/[\s^2^(Fo^2^)+(0.0776P)^2^+4.6891P] where P=(Fo^2^+2Fc^2^)/3'
_atom_sites_solution_hydrogens     geom
_atom_sites_solution_primary     direct
_atom_sites_solution_secondary     difmap
_refine_ls_shift/su_max     0.000
_refine_ls_shift/su_mean     0.000
_refine_diff_density_max     0.40
_refine_diff_density_min     -0.34
_refine_ls_extinction_method     'SHELXTL (Sheldrick, 2008)'
_refine_ls_extinction_coef     0.0079(7)
_refine_ls_extinction_expression
                                  'Fc^*^=kFc[1+0.001xFc^2^\l^3^/sin(2\q)]^-1/4^'
loop_
    _atom_type_symbol
    _atom_type_description
    _atom_type_scat_dispersion_real
    _atom_type_scat_dispersion_imag
    _atom_type_scat_source
    'C' 'C' 0.0033 0.0016
                         'International Tables Vol C Tables 4.2.6.8 and 6.1.1.4'
    'H' 'H' 0.0000 0.0000
                         'International Tables Vol C Tables 4.2.6.8 and 6.1.1.4'
    'N' 'N' 0.0061 0.0033
                         'International Tables Vol C Tables 4.2.6.8 and 6.1.1.4'
    'O' 'O' 0.0106 0.0060
                         'International Tables Vol C Tables 4.2.6.8 and 6.1.1.4'
    'P' 'P' 0.1023 0.0942
                         'International Tables Vol C Tables 4.2.6.8 and 6.1.1.4'
_computing_data_collection     'CAD-4 Software (Enraf--Nonius, 1989)'
_computing_cell_refinement     'CAD-4 Software (Enraf--Nonius, 1989)'
_computing_data_reduction     'XCAD4 (Harms & Wocadlo, 1995)'
_computing_structure_solution     'SHELXTL (Sheldrick, 2008)'
_computing_structure_refinement     'SHELXTL (Sheldrick, 2008)'
_computing_molecular_graphics     'SHELXTL (Sheldrick, 2008)'
_computing_publication_material
                             'SHELXTL (Sheldrick, 2008) and PLATON (Spek, 2003)'
loop_
    _atom_site_type_symbol
    _atom_site_label
    _atom_site_fract_x
    _atom_site_fract_y
    _atom_site_fract_z
    _atom_site_U_iso_or_equiv
    _atom_site_adp_type
    _atom_site_calc_flag
    _atom_site_refinement_flags
    _atom_site_occupancy
    _atom_site_disorder_assembly
    _atom_site_disorder_group
    C C1 0.14772(19) 0.5354(3) 0.47338(17) 0.0463(9) Uani d . 1 . .
    C C2 0.14220(18) 0.6388(3) 0.43154(16) 0.0420(8) Uani d . 1 . .
    C C3 0.10163(18) 0.6110(3) 0.37341(15) 0.0377(8) Uani d . 1 . .
    C C4 0.07940(18) 0.5005(3) 0.37848(16) 0.0408(8) Uani d . 1 . .
    C C5 0.0969(2) 0.3513(3) 0.46274(16) 0.0436(8) Uani d . 1 . .
    C C6 0.0270(2) 0.3128(3) 0.46980(19) 0.0532(10) Uani d . 1 . .
    H H6A -0.0131 0.3545 0.4577 0.064 Uiso calc R 1 . .
    C C7 0.0162(3) 0.2110(3) 0.4952(2) 0.0619(11) Uani d . 1 . .
    H H7A -0.0313 0.1845 0.5003 0.074 Uiso calc R 1 . .
    C C8 0.0757(3) 0.1496(3) 0.5128(2) 0.0647(11) Uani d . 1 . .
    H H8A 0.0686 0.0816 0.5301 0.078 Uiso calc R 1 . .
    C C9 0.1461(3) 0.1888(3) 0.5048(2) 0.0645(11) Uani d . 1 . .
    H H9A 0.1863 0.1470 0.5166 0.077 Uiso calc R 1 . .
    C C10 0.1572(2) 0.2895(3) 0.47953(19) 0.0516(9) Uani d . 1 . .
    H H10A 0.2046 0.3157 0.4738 0.062 Uiso calc R 1 . .
    C C11 0.1025(2) 0.8272(3) 0.32675(17) 0.0448(8) Uani d . 1 . .
    C C12 0.0544(3) 0.9069(3) 0.3436(2) 0.0627(11) Uani d . 1 . .
    H H12A 0.0041 0.8933 0.3448 0.075 Uiso calc R 1 . .
    C C13 0.0807(4) 1.0078(4) 0.3588(3) 0.0909(17) Uani d . 1 . .
    H H13A 0.0483 1.0624 0.3696 0.109 Uiso calc R 1 . .
    C C14 0.1563(4) 1.0261(4) 0.3575(3) 0.0956(18) Uani d . 1 . .
    H H14A 0.1744 1.0932 0.3685 0.115 Uiso calc R 1 . .
    C C15 0.2036(3) 0.9482(4) 0.3407(2) 0.0782(14) Uani d . 1 . .
    H H15A 0.2538 0.9621 0.3394 0.094 Uiso calc R 1 . .
    C C16 0.1779(2) 0.8478(4) 0.3253(2) 0.0607(11) Uani d . 1 . .
    H H16A 0.2108 0.7939 0.3140 0.073 Uiso calc R 1 . .
    C C17 -0.02614(17) 0.6940(3) 0.30122(16) 0.0388(8) Uani d . 1 . .
    C C18 -0.07044(19) 0.6465(3) 0.34892(18) 0.0513(9) Uani d . 1 . .
    H H18A -0.0492 0.6132 0.3858 0.062 Uiso calc R 1 . .
    C C19 -0.1459(2) 0.6482(4) 0.3422(2) 0.0695(13) Uani d . 1 . .
    H H19A -0.1755 0.6137 0.3733 0.083 Uiso calc R 1 . .
    C C20 -0.1774(2) 0.7013(4) 0.2891(2) 0.0678(12) Uani d . 1 . .
    H H20A -0.2284 0.7045 0.2854 0.081 Uiso calc R 1 . .
    C C21 -0.1342(2) 0.7497(4) 0.2415(2) 0.0635(11) Uani d . 1 . .
    H H21A -0.1560 0.7850 0.2057 0.076 Uiso calc R 1 . .
    C C22 -0.05895(19) 0.7460(3) 0.24670(19) 0.0520(9) Uani d . 1 . .
    H H22A -0.0297 0.7779 0.2142 0.062 Uiso calc R 1 . .
    C C23 0.11017(17) 0.6596(3) 0.22757(16) 0.0404(8) Uani d . 1 . .
    C C24 0.1195(2) 0.7381(4) 0.17908(19) 0.0568(10) Uani d . 1 . .
    H H24A 0.1071 0.8084 0.1885 0.068 Uiso calc R 1 . .
    C C25 0.1475(2) 0.7109(4) 0.11636(19) 0.0642(12) Uani d . 1 . .
    H H25A 0.1540 0.7631 0.0839 0.077 Uiso calc R 1 . .
    C C26 0.1653(2) 0.6068(5) 0.1026(2) 0.0694(13) Uani d . 1 . .
    H H26A 0.1839 0.5886 0.0607 0.083 Uiso calc R 1 . .
    C C27 0.1559(2) 0.5302(4) 0.1501(2) 0.0667(12) Uani d . 1 . .
    H H27A 0.1681 0.4600 0.1403 0.080 Uiso calc R 1 . .
    C C28 0.1284(2) 0.5556(3) 0.21299(19) 0.0536(10) Uani d . 1 . .
    H H28A 0.1224 0.5027 0.2451 0.064 Uiso calc R 1 . .
    N N1 0.10879(16) 0.4592(2) 0.43984(14) 0.0445(7) Uani d . 1 . .
    O O1 0.17921(16) 0.5257(2) 0.52663(13) 0.0717(9) Uani d . 1 . .
    O O2 0.16942(15) 0.7217(2) 0.45206(13) 0.0610(8) Uani d . 1 . .
    O O3 0.04234(15) 0.4470(2) 0.34108(12) 0.0568(7) Uani d . 1 . .
    P P 0.07209(4) 0.69405(7) 0.30865(4) 0.0358(3) Uani d . 1 . .
loop_
    _atom_site_aniso_label
    _atom_site_aniso_U_11
    _atom_site_aniso_U_22
    _atom_site_aniso_U_33
    _atom_site_aniso_U_12
    _atom_site_aniso_U_13
    _atom_site_aniso_U_23
    C1 0.0449(19) 0.056(2) 0.0382(19) 0.0003(17) -0.0043(16) -0.0005(17)
    C2 0.0376(17) 0.052(2) 0.0361(18) 0.0013(16) -0.0016(15) -0.0003(16)
    C3 0.0375(17) 0.0408(19) 0.0348(17) 0.0025(15) -0.0036(14) -0.0018(14)
    C4 0.0430(19) 0.045(2) 0.0341(17) 0.0074(16) -0.0041(15) -0.0012(15)
    C5 0.051(2) 0.045(2) 0.0353(18) 0.0036(17) 0.0005(15) 0.0006(15)
    C6 0.053(2) 0.055(2) 0.052(2) 0.0084(19) -0.0034(18) 0.0045(18)
    C7 0.071(3) 0.056(3) 0.059(2) -0.010(2) 0.000(2) 0.007(2)
    C8 0.086(3) 0.044(2) 0.064(3) 0.005(2) 0.001(2) 0.009(2)
    C9 0.077(3) 0.056(3) 0.061(3) 0.021(2) 0.001(2) 0.010(2)
    C10 0.048(2) 0.053(2) 0.054(2) 0.0111(17) 0.0017(17) 0.0042(18)
    C11 0.049(2) 0.048(2) 0.0376(18) -0.0043(17) 0.0016(15) 0.0031(15)
    C12 0.073(3) 0.050(2) 0.064(3) 0.005(2) 0.004(2) -0.007(2)
    C13 0.120(5) 0.050(3) 0.102(4) 0.004(3) 0.016(3) -0.016(3)
    C14 0.141(6) 0.056(3) 0.090(4) -0.035(4) -0.009(4) -0.009(3)
    C15 0.089(4) 0.077(3) 0.069(3) -0.040(3) 0.004(3) -0.004(3)
    C16 0.053(2) 0.065(3) 0.064(3) -0.015(2) 0.0049(19) -0.003(2)
    C17 0.0333(17) 0.0425(18) 0.0404(18) 0.0039(15) -0.0031(14) -0.0014(15)
    C18 0.0388(19) 0.075(3) 0.0404(19) -0.0013(18) 0.0010(16) 0.0088(18)
    C19 0.043(2) 0.108(4) 0.057(2) -0.007(2) 0.0007(19) 0.017(2)
    C20 0.033(2) 0.100(4) 0.070(3) 0.004(2) 0.0008(19) 0.012(3)
    C21 0.042(2) 0.077(3) 0.072(3) 0.003(2) -0.010(2) 0.021(2)
    C22 0.0396(19) 0.062(2) 0.055(2) 0.0029(18) -0.0015(17) 0.0202(19)
    C23 0.0318(16) 0.056(2) 0.0334(17) -0.0008(16) -0.0025(14) -0.0026(15)
    C24 0.049(2) 0.074(3) 0.047(2) 0.006(2) -0.0005(17) 0.009(2)
    C25 0.053(2) 0.106(4) 0.034(2) 0.004(2) -0.0038(17) 0.012(2)
    C26 0.052(2) 0.118(4) 0.038(2) -0.009(3) 0.0076(18) -0.018(3)
    C27 0.069(3) 0.081(3) 0.050(2) -0.002(2) 0.008(2) -0.025(2)
    C28 0.053(2) 0.065(3) 0.043(2) -0.0003(19) 0.0045(17) -0.0066(18)
    N1 0.0512(17) 0.0441(17) 0.0382(15) 0.0040(14) -0.0062(13) 0.0036(13)
    O1 0.087(2) 0.075(2) 0.0529(17) -0.0132(17) -0.0312(16) 0.0138(14)
    O2 0.0692(18) 0.0578(17) 0.0560(16) -0.0164(14) -0.0168(14) -0.0007(13)
    O3 0.0769(18) 0.0463(15) 0.0472(15) -0.0062(13) -0.0173(14) -0.0067(12)
    P 0.0330(4) 0.0412(5) 0.0331(5) 0.0014(4) 0.0001(3) 0.0001(4)
_geom_special_details
;
 All esds (except the esd in the dihedral angle between two l.s. planes)
 are estimated using the full covariance matrix.  The cell esds are taken
 into account individually in the estimation of esds in distances, angles
 and torsion angles; correlations between esds in cell parameters are only
 used when they are defined by crystal symmetry.  An approximate (isotropic)
 treatment of cell esds is used for estimating esds involving l.s. planes.
;
loop_
    _geom_bond_atom_site_label_1
    _geom_bond_atom_site_label_2
    _geom_bond_site_symmetry_2
    _geom_bond_distance
    _geom_bond_publ_flag
    C1 O1 . 1.214(4) ?
    C1 N1 . 1.365(4) ?
    C1 C2 . 1.547(5) ?
    C2 O2 . 1.223(4) ?
    C2 C3 . 1.419(4) ?
    C3 C4 . 1.448(5) ?
    C3 P . 1.746(3) ?
    C4 O3 . 1.210(4) ?
    C4 N1 . 1.434(4) ?
    C5 C6 . 1.367(5) ?
    C5 C10 . 1.383(5) ?
    C5 N1 . 1.447(4) ?
    C6 C7 . 1.388(5) ?
    C6 H6A . 0.9300 ?
    C7 C8 . 1.375(6) ?
    C7 H7A . 0.9300 ?
    C8 C9 . 1.380(6) ?
    C8 H8A . 0.9300 ?
    C9 C10 . 1.376(6) ?
    C9 H9A . 0.9300 ?
    C10 H10A . 0.9300 ?
    C11 C12 . 1.371(5) ?
    C11 C16 . 1.394(5) ?
    C11 P . 1.798(4) ?
    C12 C13 . 1.387(6) ?
    C12 H12A . 0.9300 ?
    C13 C14 . 1.395(8) ?
    C13 H13A . 0.9300 ?
    C14 C15 . 1.344(8) ?
    C14 H14A . 0.9300 ?
    C15 C16 . 1.379(6) ?
    C15 H15A . 0.9300 ?
    C16 H16A . 0.9300 ?
    C17 C18 . 1.383(5) ?
    C17 C22 . 1.403(5) ?
    C17 P . 1.791(3) ?
    C18 C19 . 1.379(5) ?
    C18 H18A . 0.9300 ?
    C19 C20 . 1.377(6) ?
    C19 H19A . 0.9300 ?
    C20 C21 . 1.376(6) ?
    C20 H20A . 0.9300 ?
    C21 C22 . 1.372(5) ?
    C21 H21A . 0.9300 ?
    C22 H22A . 0.9300 ?
    C23 C28 . 1.377(5) ?
    C23 C24 . 1.393(5) ?
    C23 P . 1.814(3) ?
    C24 C25 . 1.395(5) ?
    C24 H24A . 0.9300 ?
    C25 C26 . 1.374(6) ?
    C25 H25A . 0.9300 ?
    C26 C27 . 1.362(6) ?
    C26 H26A . 0.9300 ?
    C27 C28 . 1.389(5) ?
    C27 H27A . 0.9300 ?
    C28 H28A . 0.9300 ?
loop_
    _geom_angle_atom_site_label_1
    _geom_angle_atom_site_label_2
    _geom_angle_atom_site_label_3
    _geom_angle_site_symmetry_1
    _geom_angle_site_symmetry_3
    _geom_angle
    _geom_angle_publ_flag
    O1 C1 N1 . . 127.1(4) ?
    O1 C1 C2 . . 126.1(3) ?
    N1 C1 C2 . . 106.8(3) ?
    O2 C2 C3 . . 133.9(3) ?
    O2 C2 C1 . . 120.4(3) ?
    C3 C2 C1 . . 105.7(3) ?
    C2 C3 C4 . . 108.8(3) ?
    C2 C3 P . . 128.3(3) ?
    C4 C3 P . . 122.5(2) ?
    O3 C4 N1 . . 122.3(3) ?
    O3 C4 C3 . . 130.1(3) ?
    N1 C4 C3 . . 107.6(3) ?
    C6 C5 C10 . . 120.9(3) ?
    C6 C5 N1 . . 120.2(3) ?
    C10 C5 N1 . . 118.9(3) ?
    C5 C6 C7 . . 119.6(4) ?
    C5 C6 H6A . . 120.2 ?
    C7 C6 H6A . . 120.2 ?
    C8 C7 C6 . . 120.0(4) ?
    C8 C7 H7A . . 120.0 ?
    C6 C7 H7A . . 120.0 ?
    C7 C8 C9 . . 119.9(4) ?
    C7 C8 H8A . . 120.0 ?
    C9 C8 H8A . . 120.0 ?
    C10 C9 C8 . . 120.4(4) ?
    C10 C9 H9A . . 119.8 ?
    C8 C9 H9A . . 119.8 ?
    C9 C10 C5 . . 119.2(4) ?
    C9 C10 H10A . . 120.4 ?
    C5 C10 H10A . . 120.4 ?
    C12 C11 C16 . . 119.8(4) ?
    C12 C11 P . . 122.1(3) ?
    C16 C11 P . . 118.0(3) ?
    C11 C12 C13 . . 120.0(5) ?
    C11 C12 H12A . . 120.0 ?
    C13 C12 H12A . . 120.0 ?
    C12 C13 C14 . . 119.1(5) ?
    C12 C13 H13A . . 120.4 ?
    C14 C13 H13A . . 120.4 ?
    C15 C14 C13 . . 120.9(5) ?
    C15 C14 H14A . . 119.5 ?
    C13 C14 H14A . . 119.5 ?
    C14 C15 C16 . . 120.3(5) ?
    C14 C15 H15A . . 119.8 ?
    C16 C15 H15A . . 119.8 ?
    C15 C16 C11 . . 119.8(4) ?
    C15 C16 H16A . . 120.1 ?
    C11 C16 H16A . . 120.1 ?
    C18 C17 C22 . . 119.2(3) ?
    C18 C17 P . . 121.6(3) ?
    C22 C17 P . . 119.2(3) ?
    C19 C18 C17 . . 120.3(4) ?
    C19 C18 H18A . . 119.8 ?
    C17 C18 H18A . . 119.8 ?
    C20 C19 C18 . . 119.8(4) ?
    C20 C19 H19A . . 120.1 ?
    C18 C19 H19A . . 120.1 ?
    C21 C20 C19 . . 120.6(4) ?
    C21 C20 H20A . . 119.7 ?
    C19 C20 H20A . . 119.7 ?
    C22 C21 C20 . . 120.1(4) ?
    C22 C21 H21A . . 120.0 ?
    C20 C21 H21A . . 120.0 ?
    C21 C22 C17 . . 119.9(3) ?
    C21 C22 H22A . . 120.0 ?
    C17 C22 H22A . . 120.0 ?
    C28 C23 C24 . . 119.6(3) ?
    C28 C23 P . . 120.5(3) ?
    C24 C23 P . . 119.9(3) ?
    C23 C24 C25 . . 119.7(4) ?
    C23 C24 H24A . . 120.1 ?
    C25 C24 H24A . . 120.1 ?
    C26 C25 C24 . . 120.0(4) ?
    C26 C25 H25A . . 120.0 ?
    C24 C25 H25A . . 120.0 ?
    C27 C26 C25 . . 120.1(4) ?
    C27 C26 H26A . . 120.0 ?
    C25 C26 H26A . . 120.0 ?
    C26 C27 C28 . . 121.0(4) ?
    C26 C27 H27A . . 119.5 ?
    C28 C27 H27A . . 119.5 ?
    C23 C28 C27 . . 119.7(4) ?
    C23 C28 H28A . . 120.2 ?
    C27 C28 H28A . . 120.2 ?
    C1 N1 C4 . . 111.1(3) ?
    C1 N1 C5 . . 125.3(3) ?
    C4 N1 C5 . . 123.6(3) ?
    C3 P C17 . . 111.55(16) ?
    C3 P C11 . . 108.15(16) ?
    C17 P C11 . . 108.89(17) ?
    C3 P C23 . . 113.70(16) ?
    C17 P C23 . . 107.82(15) ?
    C11 P C23 . . 106.52(16) ?
loop_
    _geom_torsion_atom_site_label_1
    _geom_torsion_atom_site_label_2
    _geom_torsion_atom_site_label_3
    _geom_torsion_atom_site_label_4
    _geom_torsion_site_symmetry_1
    _geom_torsion_site_symmetry_2
    _geom_torsion_site_symmetry_3
    _geom_torsion_site_symmetry_4
    _geom_torsion
    _geom_torsion_publ_flag
    O1 C1 C2 O2 . . . . -1.9(6) ?
    N1 C1 C2 O2 . . . . 176.3(3) ?
    O1 C1 C2 C3 . . . . 179.0(4) ?
    N1 C1 C2 C3 . . . . -2.7(4) ?
    O2 C2 C3 C4 . . . . -176.2(4) ?
    C1 C2 C3 C4 . . . . 2.7(4) ?
    O2 C2 C3 P . . . . -2.9(6) ?
    C1 C2 C3 P . . . . 176.0(3) ?
    C2 C3 C4 O3 . . . . 177.3(4) ?
    P C3 C4 O3 . . . . 3.5(5) ?
    C2 C3 C4 N1 . . . . -1.7(4) ?
    P C3 C4 N1 . . . . -175.5(2) ?
    C10 C5 C6 C7 . . . . 1.1(6) ?
    N1 C5 C6 C7 . . . . -176.6(3) ?
    C5 C6 C7 C8 . . . . -0.3(6) ?
    C6 C7 C8 C9 . . . . -0.4(7) ?
    C7 C8 C9 C10 . . . . 0.3(7) ?
    C8 C9 C10 C5 . . . . 0.5(6) ?
    C6 C5 C10 C9 . . . . -1.2(6) ?
    N1 C5 C10 C9 . . . . 176.5(3) ?
    C16 C11 C12 C13 . . . . 0.4(6) ?
    P C11 C12 C13 . . . . 178.4(4) ?
    C11 C12 C13 C14 . . . . -0.9(8) ?
    C12 C13 C14 C15 . . . . 1.3(9) ?
    C13 C14 C15 C16 . . . . -1.1(8) ?
    C14 C15 C16 C11 . . . . 0.5(7) ?
    C12 C11 C16 C15 . . . . -0.1(6) ?
    P C11 C16 C15 . . . . -178.3(3) ?
    C22 C17 C18 C19 . . . . 1.5(6) ?
    P C17 C18 C19 . . . . 179.6(3) ?
    C17 C18 C19 C20 . . . . -2.7(7) ?
    C18 C19 C20 C21 . . . . 2.2(8) ?
    C19 C20 C21 C22 . . . . -0.4(7) ?
    C20 C21 C22 C17 . . . . -0.9(7) ?
    C18 C17 C22 C21 . . . . 0.3(6) ?
    P C17 C22 C21 . . . . -177.8(3) ?
    C28 C23 C24 C25 . . . . -0.3(5) ?
    P C23 C24 C25 . . . . -178.8(3) ?
    C23 C24 C25 C26 . . . . 0.3(6) ?
    C24 C25 C26 C27 . . . . -0.1(6) ?
    C25 C26 C27 C28 . . . . -0.1(6) ?
    C24 C23 C28 C27 . . . . 0.0(5) ?
    P C23 C28 C27 . . . . 178.5(3) ?
    C26 C27 C28 C23 . . . . 0.2(6) ?
    O1 C1 N1 C4 . . . . 179.9(4) ?
    C2 C1 N1 C4 . . . . 1.7(4) ?
    O1 C1 N1 C5 . . . . 1.0(6) ?
    C2 C1 N1 C5 . . . . -177.3(3) ?
    O3 C4 N1 C1 . . . . -179.2(3) ?
    C3 C4 N1 C1 . . . . -0.1(4) ?
    O3 C4 N1 C5 . . . . -0.2(5) ?
    C3 C4 N1 C5 . . . . 178.9(3) ?
    C6 C5 N1 C1 . . . . 123.4(4) ?
    C10 C5 N1 C1 . . . . -54.3(5) ?
    C6 C5 N1 C4 . . . . -55.5(5) ?
    C10 C5 N1 C4 . . . . 126.8(4) ?
    C2 C3 P C17 . . . . -119.4(3) ?
    C4 C3 P C17 . . . . 53.1(3) ?
    C2 C3 P C11 . . . . 0.4(4) ?
    C4 C3 P C11 . . . . 172.9(3) ?
    C2 C3 P C23 . . . . 118.4(3) ?
    C4 C3 P C23 . . . . -69.1(3) ?
    C18 C17 P C3 . . . . 9.6(4) ?
    C22 C17 P C3 . . . . -172.3(3) ?
    C18 C17 P C11 . . . . -109.7(3) ?
    C22 C17 P C11 . . . . 68.4(3) ?
    C18 C17 P C23 . . . . 135.1(3) ?
    C22 C17 P C23 . . . . -46.8(3) ?
    C12 C11 P C3 . . . . -110.7(3) ?
    C16 C11 P C3 . . . . 67.4(3) ?
    C12 C11 P C17 . . . . 10.7(4) ?
    C16 C11 P C17 . . . . -171.2(3) ?
    C12 C11 P C23 . . . . 126.7(3) ?
    C16 C11 P C23 . . . . -55.2(3) ?
    C28 C23 P C3 . . . . 29.6(3) ?
    C24 C23 P C3 . . . . -151.9(3) ?
    C28 C23 P C17 . . . . -94.7(3) ?
    C24 C23 P C17 . . . . 83.8(3) ?
    C28 C23 P C11 . . . . 148.6(3) ?
    C24 C23 P C11 . . . . -32.9(3) ?
data_global
_journal_date_recd_electronic     2007-12-26
_journal_date_accepted     2008-02-01
_journal_name_full     'Acta Crystallographica, Section E'
_journal_year     2008
_journal_volume     64
_journal_issue      3
_journal_page_first     o570
_journal_page_last     o570
_journal_paper_category     QO
_journal_coeditor_code     TK2239
_publ_contact_author_name     'Fan, Da-He'
_publ_contact_author_address
;
School of Chemical and Biological Engineering
 Yancheng Institute of Technology
 Yancheng 224003
 P. R. China
;
_publ_contact_author_email     shenyongmiao@zscas.edu.cn
_publ_contact_author_fax     '+86-575-88341006'
_publ_contact_author_phone     '+86-575-88341006'
_publ_section_title
;
1-Phenyl-4-(triphenylphosphanylidene)pyrrolidine-2,3,5-trione
;
loop_
    _publ_author_name
    _publ_author_footnote
    _publ_author_address
    'Fan, Da-He' .
;
School of Chemical and Biological Engineering
Yancheng Institute of Technology
Yancheng 224003
People's Republic of China
;
