# Supplementary material for: 1-Phenyl-4-(triphenyl­phosphanyl­idene)pyrrolidine-2,3,5-trione
Source: Acta Crystallogr Sect E Struct Rep Online. 2008 Feb 8;64(Pt 3):o570. doi: 10.1107/S1600536808003565 (PMC2960848; doi:10.1107/S1600536808003565)
Supplement: Supplementary file 2 [file e-64-0o570-Isup2.hkl]

# 
# h,k,l, Fc-squared, Fo-squared, sigma(Fo-squared) and status flag 
# 
data_I
_shelx_title ' S in Pbca' 
_shelx_refln_list_code          4 
_shelx_F_calc_maximum      512.38 
_exptl_crystal_F_000      1872.00 
_reflns_d_resolution_high  0.8409 
 
loop_ 
 _symmetry_equiv_pos_as_xyz 
 'x, y, z' 
 '-x+1/2, -y, z+1/2' 
 '-x, y+1/2, -z+1/2' 
 'x+1/2, -y+1/2, -z' 
 '-x, -y, -z' 
 'x-1/2, y, -z-1/2' 
 'x, -y-1/2, z-1/2' 
 '-x-1/2, y-1/2, z' 
 
_cell_length_a    18.1710 
_cell_length_b    12.5530 
_cell_length_c    19.9820 
_cell_angle_alpha  90.000 
_cell_angle_beta   90.000 
_cell_angle_gamma  90.000 
 
_shelx_F_squared_multiplier     1.000 
 
loop_ 
 _refln_index_h 
 _refln_index_k 
 _refln_index_l 
 _refln_F_squared_calc 
 _refln_F_squared_meas 
 _refln_F_squared_sigma 
 _refln_observed_status 
   2   0   0    30986.93    29267.55    274.83 o 
   4   0   0   262536.47   214880.41   1356.12 o 
   6   0   0    11911.55    10887.81    252.82 o 
   8   0   0     9993.88     9450.42     65.20 o 
  10   0   0     7175.58     6647.70     62.47 o 
  12   0   0     4494.63     4574.98     57.99 o 
  14   0   0      582.03      531.49     26.93 o 
  16   0   0       21.17       60.63     11.92 o 
  18   0   0       44.42       56.57     16.11 o 
  20   0   0      433.30      516.39     36.56 o 
   2   1   0     6337.82     6153.64    128.33 o 
   4   1   0     5527.72     5653.33     37.02 o 
   6   1   0    11590.40    11867.26     65.05 o 
   8   1   0     9349.45    10859.29     71.45 o 
  10   1   0     4109.51     4429.01     51.62 o 
  12   1   0       65.39       33.49      8.37 o 
  14   1   0      163.62      177.90     14.34 o 
  16   1   0      156.36      108.99     12.94 o 
  18   1   0      160.72      184.98     19.29 o 
  20   1   0      238.96      214.83     22.08 o 
   0   2   0    31712.91    36357.76    390.83 o 
   2   2   0     9669.72     8947.61    195.59 o 
   4   2   0      230.07      218.01      9.66 o 
   6   2   0     1434.52     1550.91     25.18 o 
   8   2   0      192.31      277.48     14.85 o 
  10   2   0      795.52      857.01     25.18 o 
  12   2   0      634.26      544.64     23.38 o 
  14   2   0      679.56      625.64     30.37 o 
  16   2   0      196.06      188.56     17.51 o 
  18   2   0       11.99      -15.35     24.99 o 
  20   2   0      633.18      597.48     42.92 o 
   4   3   0    11904.02    11973.43     69.01 o 
   6   3   0      103.59        2.66      8.50 o 
  10   3   0     1274.93     1149.74     30.32 o 
  12   3   0       27.37       23.85     15.86 o 
  14   3   0       18.43       -1.65     19.03 o 
  16   3   0        0.06       13.32     20.93 o 
  18   3   0       84.07       82.84     19.28 o 
  20   3   0        6.76       29.17     18.26 o 
   0   4   0    19931.00    18404.98    363.31 o 
   2   4   0     1092.46     1038.34     21.83 o 
   4   4   0     1125.96     1015.98     23.35 o 
   6   4   0     5932.42     5690.59     56.33 o 
   8   4   0      104.22      104.30     10.40 o 
  10   4   0     1317.85     1466.90     34.90 o 
  12   4   0       30.21       23.97     17.12 o 
  14   4   0      261.38      239.74     18.02 o 
  16   4   0      158.08      184.48     18.78 o 
  18   4   0       30.83      -17.25     24.73 o 
  20   4   0      221.60      295.77     24.87 o 
   2   5   0      210.77      189.43     13.58 o 
   6   5   0        2.87       15.60     12.43 o 
   8   5   0       64.46       20.30      6.47 o 
  10   5   0      522.81      541.41     26.68 o 
  12   5   0      307.97      341.46     27.67 o 
  14   5   0      182.90      162.16     18.02 o 
  16   5   0      660.86      686.01     37.85 o 
  18   5   0        0.73      -17.88     25.62 o 
  20   5   0       52.77       39.58     29.30 o 
   4   6   0     2861.86     3347.93     48.21 o 
   6   6   0     1701.88     1689.12     36.62 o 
   8   6   0     1138.69     1105.10     32.71 o 
  10   6   0     1061.88     1024.44     35.87 o 
  12   6   0     2640.11     2749.30     57.46 o 
  14   6   0       75.72       73.45     16.62 o 
  16   6   0      126.24      114.43     20.68 o 
  18   6   0      509.21      512.41     39.99 o 
   2   7   0       16.27        6.85     13.83 o 
   4   7   0      205.12      208.53     13.07 o 
   6   7   0        2.22       -8.88     12.43 o 
   8   7   0     1341.95     1411.14     39.47 o 
  10   7   0     2126.31     2202.05     52.04 o 
  12   7   0     1411.35     1396.61     44.67 o 
  14   7   0      461.93      464.17     32.25 o 
  16   7   0      628.14      685.02     40.89 o 
  18   7   0      407.95      534.38     39.86 o 
   0   8   0     2974.88     3394.42     53.90 o 
   2   8   0     1351.98     1339.97     36.68 o 
   4   8   0     1401.58     1462.10     39.10 o 
   6   8   0        0.91       -7.86     14.33 o 
   8   8   0      238.69      286.70     17.26 o 
  10   8   0       22.78       28.29     21.94 o 
  12   8   0       56.87      106.43     18.14 o 
  14   8   0        1.78       38.05     24.61 o 
  16   8   0        8.01       12.56     25.24 o 
  18   8   0       78.28      111.50     21.18 o 
   2   9   0      977.66      992.16     35.74 o 
   4   9   0    10080.77    10831.95    108.68 o 
   6   9   0      151.32      158.35     14.72 o 
   8   9   0     4880.19     5026.57     81.77 o 
  10   9   0     2089.25     2051.65     56.20 o 
  12   9   0     1461.52     1515.12     52.68 o 
  14   9   0      271.89      289.97     24.24 o 
  16   9   0      129.46      147.42     22.84 o 
   0  10   0       25.32       15.86     20.67 o 
   2  10   0      668.99      740.96     36.46 o 
   4  10   0     1073.62     1073.87     45.27 o 
   6  10   0       51.95       31.59     26.64 o 
   8  10   0     1431.36     1650.20     51.66 o 
  10  10   0        1.89      -11.41     22.20 o 
  14  10   0      136.34      122.04     22.84 o 
  16  10   0       20.75        6.47     32.85 o 
   2  11   0      552.15      558.41     36.07 o 
   4  11   0     1186.18     1190.04     47.69 o 
   6  11   0      148.62      181.05     22.20 o 
   8  11   0      302.67      268.17     23.99 o 
  10  11   0     1330.63     1288.85     54.56 o 
  12  11   0      713.35      859.73     50.04 o 
  14  11   0       22.98      -10.78     29.17 o 
   0  12   0      809.81      806.45     43.71 o 
   2  12   0       18.56       24.23     26.76 o 
   4  12   0        4.96        3.93     25.62 o 
   6  12   0      891.44      993.82     47.40 o 
   8  12   0        6.91       43.50     30.57 o 
  10  12   0      111.03      130.92     23.98 o 
  12  12   0       49.33       11.42     35.77 o 
   2  13   0       33.33       45.16     20.93 o 
   4  13   0      162.11      166.97     22.84 o 
   6  13   0       26.47        1.52     29.81 o 
   8  13   0        4.08        1.65     30.44 o 
  10  13   0        0.01        3.30     22.96 o 
   0  14   0       16.73       36.66     29.93 o 
   2  14   0        4.46      -21.69     25.24 o 
   4  14   0       34.12       46.55     30.82 o 
   6  14   0        1.02       49.97     30.82 o 
   1   1   1     8938.28     9289.58    152.84 o 
   2   1   1     6356.52     5904.25    128.84 o 
   3   1   1      373.94      385.68      9.30 o 
   5   1   1     2813.10     2607.20     27.79 o 
   6   1   1     7469.62     7342.75     51.05 o 
   7   1   1        6.68        3.81      4.19 o 
   8   1   1        4.77      -11.03     10.40 o 
   9   1   1      125.10      135.02      9.90 o 
  10   1   1      495.94      527.05     20.46 o 
  11   1   1       95.51       90.71      8.25 o 
  12   1   1       86.12       57.34      8.75 o 
  13   1   1       53.74       40.72     10.40 o 
  14   1   1        8.24      -29.30     19.53 o 
  15   1   1       81.62       61.53     12.31 o 
  16   1   1        0.01      -13.95     20.80 o 
  17   1   1       88.14       89.56     16.62 o 
  18   1   1        0.01       -7.61     21.94 o 
  19   1   1       18.07       21.69     24.23 o 
  20   1   1       14.84        5.20     28.54 o 
  21   1   1       21.22      -14.71     27.02 o 
   0   2   1    32588.52    35918.69    391.01 o 
   1   2   1     2055.13     1953.27     20.63 o 
   2   2   1      221.95      220.79      8.26 o 
   3   2   1      360.92      384.21     11.07 o 
   4   2   1    19092.36    18695.85    326.62 o 
   5   2   1      747.17      727.32     16.95 o 
   6   2   1        3.81        2.54      7.48 o 
   7   2   1      540.09      512.20     16.91 o 
   8   2   1      109.27      277.13     14.85 o 
   9   2   1      106.16       83.87      8.63 o 
  10   2   1      822.09      982.62     26.46 o 
  11   2   1      783.76      780.86     25.56 o 
  12   2   1      928.19     1028.94     31.03 o 
  13   2   1      357.23      314.73     24.25 o 
  14   2   1     1412.16     1254.31     38.45 o 
  15   2   1      209.82      258.74     24.87 o 
  16   2   1       81.67       66.47     12.69 o 
  17   2   1      527.63      563.29     33.65 o 
  18   2   1       98.35      116.96     17.51 o 
  19   2   1        1.27      -38.05     25.37 o 
  20   2   1      313.68      363.60     32.49 o 
  21   2   1        8.79      -53.84     35.89 o 
   1   3   1      221.80      222.22      9.91 o 
   2   3   1       35.40        2.16      5.46 o 
   3   3   1      152.46      167.21      9.90 o 
   5   3   1        7.15       -6.09      6.85 o 
   6   3   1      418.96      477.99     16.78 o 
   7   3   1       62.64       62.67      6.47 o 
   8   3   1     3172.88     3410.25     44.18 o 
   9   3   1      264.95      211.38     16.12 o 
  11   3   1       30.02        2.03     15.86 o 
  12   3   1      693.79      577.49     26.18 o 
  13   3   1      370.69      342.41     24.63 o 
  14   3   1       18.57      -16.49     19.41 o 
  15   3   1        2.33        3.80     20.93 o 
  16   3   1      290.52      369.33     30.59 o 
  17   3   1      108.46       75.36     18.78 o 
  18   3   1       76.03       99.20     19.54 o 
  19   3   1       26.39        8.88     26.89 o 
  20   3   1      187.28      195.14     22.58 o 
  21   3   1       42.88       98.56     21.06 o 
   0   4   1    25626.07    26922.91    443.97 o 
   1   4   1        2.41        2.66      8.37 o 
   2   4   1     7783.77     8067.84     59.11 o 
   3   4   1      642.73      541.08     17.57 o 
   4   4   1     1970.31     2319.75     33.95 o 
   5   4   1     1967.31     2014.29     32.90 o 
   6   4   1     2823.48     5647.12     55.98 o 
   7   4   1       42.33       58.86      8.50 o 
   8   4   1     6338.14     6571.06     65.28 o 
   9   4   1      265.77      326.51     20.18 o 
  10   4   1      599.35      570.82     25.16 o 
  11   4   1      132.83      130.31     12.69 o 
  12   4   1       57.53       46.68     10.53 o 
  13   4   1      506.21      473.08     29.08 o 
  14   4   1      682.46      653.53     31.76 o 
  15   4   1       42.22       21.94     22.58 o 
  16   4   1      340.55      297.52     20.82 o 
  17   4   1      168.17      121.17     19.92 o 
  18   4   1       43.18       68.24     18.14 o 
  19   4   1      170.18      197.16     21.44 o 
  20   4   1      475.31      544.73     38.85 o 
   1   5   1     1910.76     1866.44     32.14 o 
   2   5   1     1266.10     1099.72     25.39 o 
   3   5   1      690.94      708.46     21.76 o 
   4   5   1     5113.16     5120.51     55.24 o 
   5   5   1     1856.52     2228.58     37.96 o 
   6   5   1      154.16      180.46     16.37 o 
   7   5   1     1324.10     1449.55     34.03 o 
   8   5   1      288.70      305.46     21.58 o 
   9   5   1     3398.14     3482.90     53.33 o 
  11   5   1      403.68      407.98     26.92 o 
  12   5   1     3820.66     3554.33     61.50 o 
  13   5   1      120.77       92.11     13.19 o 
  14   5   1       69.94       69.13     12.69 o 
  15   5   1       11.93        6.34     23.21 o 
  16   5   1      919.26      977.05     43.46 o 
  17   5   1       58.04       36.91     19.79 o 
  18   5   1      338.08      370.98     25.89 o 
  19   5   1      135.97      172.41     23.98 o 
  20   5   1       84.22       90.70     23.21 o 
   0   6   1     2890.53     3221.99     45.44 o 
   1   6   1      316.39      300.86     18.29 o 
   2   6   1      232.81      283.87     17.77 o 
   3   6   1      199.68      278.36     18.02 o 
   4   6   1      564.93      544.14     23.39 o 
   5   6   1      447.05      467.13     20.96 o 
   6   6   1       10.97       24.99      8.62 o 
   7   6   1     1436.39     1528.32     37.47 o 
   8   6   1      782.75      825.54     29.50 o 
   9   6   1      729.58      745.48     31.65 o 
  10   6   1      439.84      485.48     28.19 o 
  11   6   1     1952.38     1941.23     47.68 o 
  12   6   1     1097.95      967.38     39.56 o 
  13   6   1       34.01       27.27     22.32 o 
  14   6   1      642.20      580.87     35.44 o 
  15   6   1       42.32       42.11     18.14 o 
  16   6   1      254.12      277.02     22.21 o 
  17   6   1      155.24      167.60     21.31 o 
  18   6   1       76.59      115.18     20.80 o 
  19   6   1      103.72      112.27     23.09 o 
   1   7   1        3.27       22.20     13.95 o 
   2   7   1     2720.91     2873.86     47.64 o 
   3   7   1       17.83       22.83     14.33 o 
   4   7   1      454.91      399.37     21.98 o 
   5   7   1      127.79      203.78     19.54 o 
   6   7   1        2.90       20.04     14.97 o 
   7   7   1      247.01      263.25     22.34 o 
   8   7   1      127.60      127.64     11.55 o 
   9   7   1     1094.33     1112.24     37.27 o 
  10   7   1     1029.21      965.52     37.01 o 
  11   7   1      191.48      219.91     19.41 o 
  12   7   1      683.88      602.81     36.08 o 
  13   7   1        0.36       21.05     22.83 o 
  14   7   1        5.06        6.98     24.23 o 
  15   7   1      204.27      230.30     22.08 o 
  16   7   1      127.25      157.06     21.06 o 
  17   7   1      120.44      141.32     22.58 o 
  18   7   1      179.32      221.14     24.36 o 
  19   7   1        0.18       36.78     20.04 o 
   0   8   1      731.78      714.84     28.99 o 
   1   8   1       21.32       17.38      9.39 o 
   2   8   1        2.10      -19.79     13.19 o 
   3   8   1      369.71      359.22     24.89 o 
   4   8   1       39.53       38.82     10.27 o 
   5   8   1      565.42      549.08     27.95 o 
   6   8   1        9.77       -5.07     14.21 o 
   7   8   1      515.12      589.21     30.10 o 
   8   8   1      502.41      482.35     29.97 o 
   9   8   1      381.94      361.70     31.61 o 
  10   8   1      493.02      530.17     31.24 o 
  11   8   1      655.73      576.84     35.31 o 
  12   8   1      129.22       88.81     20.43 o 
  13   8   1      446.75      402.33     33.77 o 
  14   8   1      272.88      270.18     23.22 o 
  15   8   1       86.41       67.99     19.03 o 
  16   8   1        7.48       15.35     25.62 o 
  17   8   1       23.36       22.07     20.17 o 
  18   8   1        1.31       11.67     20.55 o 
   1   9   1       68.13       78.02     11.67 o 
   2   9   1       29.60       40.08     11.80 o 
   3   9   1     1305.88     1211.34     40.48 o 
   4   9   1      572.82      622.84     34.30 o 
   5   9   1        3.61        6.85     21.69 o 
   6   9   1       92.96      127.24     14.72 o 
   7   9   1       40.87       23.09     24.23 o 
   8   9   1      161.26      164.82     20.30 o 
   9   9   1       20.06       16.87     27.14 o 
  10   9   1      144.64      108.73     21.44 o 
  11   9   1      165.14      172.05     22.84 o 
  12   9   1       35.90       47.82     21.18 o 
  13   9   1       23.91      -36.34     24.23 o 
  14   9   1      145.73      165.31     22.46 o 
  15   9   1        0.54      -11.16     22.45 o 
  16   9   1       34.45       28.67     29.55 o 
  17   9   1        0.14       -5.45     25.62 o 
   0  10   1      470.08      470.61     29.59 o 
   1  10   1      429.27      435.14     29.46 o 
   2  10   1       61.21       93.74     13.32 o 
   3  10   1        4.17       13.57     21.82 o 
   4  10   1      250.28      271.08     21.32 o 
   5  10   1       13.67       15.35     24.10 o 
   6  10   1       58.89       62.28     14.46 o 
   7  10   1      392.78      440.77     33.77 o 
   8  10   1       26.60       24.10     26.76 o 
   9  10   1        4.79       -5.96     22.32 o 
  10  10   1        6.84       18.01     28.03 o 
  11  10   1       26.70       43.76     31.58 o 
  12  10   1        0.46       28.92     28.92 o 
  13  10   1      138.37      164.67     22.84 o 
  14  10   1       13.39       39.57     21.05 o 
  15  10   1        0.42       23.34     27.90 o 
  16  10   1       60.99       47.82     24.35 o 
   1  11   1      146.12      158.21     18.65 o 
   2  11   1       31.47       39.07     25.24 o 
   3  11   1      902.40     1012.87     44.23 o 
   4  11   1       21.33       23.85     28.92 o 
   5  11   1       91.14       85.63     19.03 o 
   6  11   1      120.08      166.45     21.82 o 
   7  11   1      391.31      452.67     37.57 o 
   8  11   1      262.40      276.78     23.60 o 
   9  11   1       16.46       -8.75     26.00 o 
  10  11   1      814.25      899.61     48.66 o 
  11  11   1       61.95       83.59     23.34 o 
  12  11   1      238.49      257.97     27.28 o 
  13  11   1        0.67       12.43     30.31 o 
  14  11   1        5.83      -32.47     26.25 o 
   0  12   1      847.09      920.75     43.97 o 
   1  12   1      188.19      203.65     22.84 o 
   2  12   1      187.57      175.73     21.95 o 
   3  12   1      154.55      187.01     21.44 o 
   4  12   1       27.02      -26.51     23.72 o 
   5  12   1        9.43       12.18     26.25 o 
   6  12   1      117.32      143.48     22.20 o 
   7  12   1      132.73      156.68     23.34 o 
   8  12   1      587.26      599.74     43.30 o 
   9  12   1      148.69      140.70     25.25 o 
  10  12   1        0.22       43.12     30.69 o 
  11  12   1       17.60       -2.54     30.06 o 
  12  12   1      211.25      227.37     25.88 o 
   1  13   1      295.52      298.49     24.75 o 
   2  13   1      289.30      340.75     25.38 o 
   3  13   1       79.24       24.36     29.56 o 
   4  13   1      406.82      477.79     38.84 o 
   5  13   1       41.57       29.81     28.16 o 
   6  13   1       77.68      126.47     22.20 o 
   7  13   1      106.13       82.08     23.60 o 
   8  13   1       84.16       41.48     33.74 o 
   9  13   1        9.46       -2.66     26.00 o 
  10  13   1      427.50      508.24     42.40 o 
   0  14   1      195.85      228.76     26.77 o 
   1  14   1        2.19       20.04     28.79 o 
   2  14   1      134.46      165.05     24.23 o 
   3  14   1       34.09       26.89     31.33 o 
   4  14   1        0.55       12.81     29.81 o 
   5  14   1        3.80       -1.27     23.08 o 
   6  14   1      120.98      111.89     24.10 o 
   7  14   1       65.58       22.20     35.26 o 
   0   0   2     2033.84     1986.15     15.17 o 
   1   0   2    14649.69    15845.69    205.08 o 
   2   0   2     6948.62     6912.02    136.36 o 
   4   0   2      179.31      206.66      8.38 o 
   5   0   2    33684.61    26738.69    393.41 o 
   6   0   2    29443.22    28383.64    431.82 o 
   7   0   2      840.27      901.27     20.89 o 
   8   0   2      968.01      831.15     22.04 o 
   9   0   2     9594.50     9793.76     71.60 o 
  10   0   2       14.70       -6.47     12.18 o 
  11   0   2        0.94       12.94      7.74 o 
  12   0   2     2230.39     2033.46     40.86 o 
  13   0   2       77.05       99.97      9.90 o 
  14   0   2      251.86      249.27     22.34 o 
  15   0   2        5.70      -25.62     22.83 o 
  16   0   2     3165.47     2793.01     57.12 o 
  17   0   2        4.04      -39.95     26.63 o 
  18   0   2       30.73       26.76     22.96 o 
  19   0   2       14.43      -17.50     26.25 o 
  20   0   2      905.44      884.82     44.72 o 
  21   0   2        0.06       24.99     29.30 o 
   1   1   2    12355.46    11746.20    197.19 o 
   2   1   2    12671.75    11587.56    197.25 o 
   3   1   2        7.11        6.60      4.31 o 
   5   1   2       88.91       85.28      8.00 o 
   7   1   2    10255.21     6040.06     50.99 o 
   9   1   2     2374.95     2233.31     36.10 o 
  10   1   2        2.48      -19.79     13.19 o 
  11   1   2     1361.17     1419.50     32.23 o 
  13   1   2     1087.31      934.32     38.42 o 
  14   1   2      270.74      148.63     28.81 o 
  15   1   2      448.53      381.30     29.20 o 
  16   1   2      210.22      271.68     18.78 o 
  17   1   2        9.63      -17.12     24.61 o 
  18   1   2       35.34       23.59     25.11 o 
  19   1   2      304.03      280.22     22.46 o 
  20   1   2      289.36      313.20     25.89 o 
  21   1   2       76.61       27.91     30.70 o 
   0   2   2     8004.32     7989.46    173.41 o 
   1   2   2     5442.28     5463.68     36.23 o 
   2   2   2       45.77       58.62      4.19 o 
   3   2   2     9411.73    10063.96     54.42 o 
   4   2   2     6105.29     6209.63     44.51 o 
   5   2   2     1947.62     1957.26     26.69 o 
   6   2   2     8066.67     8066.77     57.35 o 
   7   2   2      730.44      744.51     20.24 o 
   8   2   2     1567.83     1437.56     28.47 o 
   9   2   2      626.19      708.78     22.50 o 
  10   2   2      368.23      354.32     19.18 o 
  11   2   2     1179.07     1101.77     30.56 o 
  12   2   2        6.93        4.95     15.85 o 
  13   2   2       72.51       74.85     10.53 o 
  14   2   2       22.02       13.44     18.39 o 
  15   2   2        7.83        8.12     20.55 o 
  16   2   2     1229.71     1261.27     41.47 o 
  17   2   2       69.70       43.51     28.03 o 
  18   2   2        3.44      -38.24     25.49 o 
  19   2   2      191.18      166.98     21.95 o 
  20   2   2      243.41      243.63     23.09 o 
  21   2   2        0.55      -48.13     32.09 o 
   1   3   2      162.46      159.12      9.14 o 
   3   3   2       10.66       15.22      3.81 o 
   4   3   2       46.92       -0.38      5.84 o 
   5   3   2      807.65      875.33     20.38 o 
   6   3   2       60.10       66.10      5.96 o 
   7   3   2       50.58       57.21      6.47 o 
   8   3   2      400.89      485.52     19.18 o 
   9   3   2     1780.95     1475.27     32.30 o 
  10   3   2       59.13       10.78     12.81 o 
  11   3   2      488.44      524.36     23.37 o 
  12   3   2      187.84      181.34     13.71 o 
  13   3   2       19.31       30.06     19.79 o 
  14   3   2      501.00      558.27     30.10 o 
  15   3   2      217.20      247.33     19.29 o 
  16   3   2      497.08      519.08     34.41 o 
  17   3   2       94.63       66.09     18.52 o 
  18   3   2        8.74       -6.72     23.08 o 
  19   3   2       84.43      109.09     19.15 o 
  20   3   2        4.77      -10.27     26.25 o 
  21   3   2      204.69      225.72     23.73 o 
   0   4   2      893.62      905.97     20.02 o 
   1   4   2      556.36      430.61     15.40 o 
   2   4   2     3129.12     3111.60     37.43 o 
   3   4   2     1087.04      965.74     22.33 o 
   4   4   2      213.79      218.51     13.84 o 
   5   4   2     1825.06     1970.27     33.26 o 
   6   4   2     5388.07     5474.29     55.92 o 
   7   4   2      611.69      654.39     22.50 o 
   8   4   2        9.24       25.87      7.74 o 
   9   4   2      852.91      829.98     26.46 o 
  10   4   2      200.89      200.90     18.78 o 
  11   4   2     1691.51     1701.19     40.41 o 
  12   4   2      476.92      490.48     26.04 o 
  14   4   2      530.29      486.03     29.72 o 
  15   4   2      355.74      377.77     30.59 o 
  16   4   2      184.61      168.25     18.78 o 
  17   4   2      231.64      196.31     20.18 o 
  18   4   2      135.71      121.92     19.92 o 
  19   4   2       55.17       71.03     19.79 o 
  20   4   2       37.04       46.30     20.55 o 
   1   5   2    21519.76    23847.25    474.65 o 
   2   5   2    10604.51    11443.11     79.30 o 
   3   5   2     3030.56     3346.37     44.23 o 
   4   5   2      502.23      543.13     20.97 o 
   5   5   2     3115.59     3353.97     47.14 o 
   7   5   2      864.63      534.86     24.43 o 
   8   5   2       61.10      -19.98     13.32 o 
   9   5   2      583.00      535.33     25.41 o 
  11   5   2      432.06      446.23     26.54 o 
  12   5   2        0.00        6.09     19.91 o 
  13   5   2       21.08       34.25     11.92 o 
  14   5   2       36.19       17.88     21.44 o 
  15   5   2       20.17       35.13     16.49 o 
  16   5   2      127.86      123.70     19.03 o 
  17   5   2        6.72        7.23     24.86 o 
  18   5   2        0.03      -25.11     26.00 o 
  19   5   2       19.04       -5.71     19.03 o 
  20   5   2        0.54       13.19     29.68 o 
   0   6   2     1767.39     1853.64     35.13 o 
   1   6   2      904.25      871.14     26.48 o 
   2   6   2      190.76      172.62     16.37 o 
   3   6   2     1323.76     1533.33     33.79 o 
   4   6   2       17.28       -1.52     10.02 o 
   5   6   2      200.09      190.39     17.26 o 
   6   6   2       41.11       19.92     14.46 o 
   7   6   2      836.06      895.73     29.89 o 
   8   6   2      212.06      165.75     14.21 o 
   9   6   2     1077.31     1032.01     33.84 o 
  10   6   2      400.83      392.86     25.78 o 
  11   6   2      127.39      156.56     16.24 o 
  12   6   2      967.64     1017.78     39.16 o 
  13   6   2      140.24      157.45     17.00 o 
  14   6   2       84.90      114.55     16.62 o 
  15   6   2       46.74       18.27     25.62 o 
  16   6   2       16.49       19.41     24.73 o 
  17   6   2      197.22      207.07     22.97 o 
  18   6   2       72.81       97.67     19.92 o 
  19   6   2       31.53      -35.90     30.82 o 
   1   7   2      482.82      578.08     23.76 o 
   2   7   2     6078.92     6606.02     71.63 o 
   3   7   2        8.07        2.92     15.09 o 
   4   7   2     2437.59     2643.64     47.82 o 
   5   7   2       35.14       20.30     16.49 o 
   6   7   2      498.84      551.82     26.55 o 
   7   7   2      701.85      760.94     30.38 o 
   8   7   2      794.06      812.81     32.80 o 
   9   7   2       36.89       46.04     11.04 o 
  10   7   2       52.01       42.88     12.18 o 
  11   7   2      222.32      210.91     18.65 o 
  12   7   2      188.48      205.56     19.54 o 
  13   7   2      257.49      217.01     20.05 o 
  14   7   2       16.46       12.81     26.38 o 
  15   7   2      473.55      464.67     35.93 o 
  16   7   2       92.55       84.61     20.42 o 
  17   7   2        1.08       -9.89     23.84 o 
  18   7   2       94.55      139.41     22.58 o 
  19   7   2      231.98      277.88     25.76 o 
   0   8   2      638.89      521.70     26.18 o 
   1   8   2       98.30       79.55     10.66 o 
   2   8   2      107.33      118.37     10.91 o 
   3   8   2      214.18      171.08     14.60 o 
   4   8   2        0.01       22.96     15.22 o 
   5   8   2     1237.04     1288.95     38.82 o 
   6   8   2     1106.46     1097.24     37.15 o 
   7   8   2      176.06      166.74     17.00 o 
   8   8   2      998.93      872.50     37.51 o 
   9   8   2      105.59       79.80     14.34 o 
  10   8   2      146.58      157.84     19.54 o 
  11   8   2       53.37       40.97     25.88 o 
  12   8   2      224.81      245.42     21.45 o 
  13   8   2      288.16      314.36     31.35 o 
  14   8   2       67.54       -4.44     25.50 o 
  15   8   2       14.61      -18.52     23.34 o 
  16   8   2       38.08       11.16     29.55 o 
  17   8   2       36.63       70.02     21.06 o 
  18   8   2       34.13       20.17     32.98 o 
   1   9   2     2043.18     2198.48     48.73 o 
   2   9   2     2233.72     2450.33     52.33 o 
   3   9   2       70.66       69.39     13.57 o 
   4   9   2      182.29      209.38     17.51 o 
   5   9   2      607.68      541.05     33.03 o 
   6   9   2      162.40      162.67     17.76 o 
   7   9   2      821.32      822.69     36.86 o 
   8   9   2      756.16      780.83     38.76 o 
   9   9   2        8.73        2.28     24.61 o 
  10   9   2      321.81      306.15     23.86 o 
  11   9   2       68.04       78.39     20.93 o 
  12   9   2     2174.01     2174.57     61.55 o 
  13   9   2        8.23      -30.06     25.11 o 
  14   9   2        0.01        5.58     28.66 o 
  15   9   2        1.14      -35.58     23.72 o 
  16   9   2      663.12      704.68     41.78 o 
  17   9   2       57.38       74.46     22.71 o 
   0  10   2       13.86       33.36     11.92 o 
   1  10   2       46.71       41.73     13.19 o 
   2  10   2      331.02      317.98     28.43 o 
   3  10   2     1731.96     1724.85     49.43 o 
   4  10   2       19.12      -11.16     19.03 o 
   5  10   2      775.85      805.01     39.77 o 
   6  10   2     1676.84     1621.86     51.32 o 
   7  10   2      370.82      337.54     24.25 o 
   8  10   2      475.80      450.75     36.44 o 
   9  10   2      964.67      981.64     44.36 o 
  10  10   2       76.74       86.13     21.31 o 
  11  10   2      792.71      775.10     44.08 o 
  12  10   2      455.65      506.79     40.37 o 
  13  10   2       68.35       25.88     32.73 o 
  14  10   2      130.78      146.91     22.58 o 
  15  10   2       87.06       57.84     22.71 o 
   1  11   2      216.10      184.25     17.00 o 
   2  11   2       14.43       11.54     25.87 o 
   3  11   2      445.59      451.87     37.07 o 
   4  11   2      472.34      446.81     38.09 o 
   5  11   2      300.89      249.27     23.61 o 
   6  11   2      114.76      106.19     21.06 o 
   7  11   2      300.72      283.28     24.62 o 
   8  11   2       86.98       67.61     21.57 o 
   9  11   2       34.60       55.05     20.42 o 
  10  11   2       41.74       29.81     28.79 o 
  11  11   2        7.19        4.44     31.45 o 
  12  11   2      639.83      745.18     47.11 o 
  13  11   2       35.28       45.41     31.84 o 
  14  11   2        0.02       -8.12     26.63 o 
   0  12   2      492.50      506.23     37.84 o 
   1  12   2       21.83       18.90     27.40 o 
   2  12   2       23.06       50.10     19.91 o 
   3  12   2        8.70       -7.36     22.32 o 
   4  12   2      280.75      292.02     24.87 o 
   5  12   2       14.25       14.97     28.66 o 
   6  12   2      203.14      221.04     23.85 o 
   7  12   2        4.22       18.64     29.55 o 
   8  12   2      179.78      199.71     24.36 o 
   9  12   2       15.88       22.58     32.47 o 
  10  12   2        4.58       -8.75     25.62 o 
  11  12   2       18.47       23.97     30.57 o 
  12  12   2        3.58       19.79     32.72 o 
   1  13   2       11.57       32.98     19.91 o 
   2  13   2       38.83       56.06     20.17 o 
   3  13   2      170.74      183.08     23.22 o 
   4  13   2        0.31        7.36     29.17 o 
   5  13   2       59.98       44.90     31.33 o 
   6  13   2        1.09       29.04     29.04 o 
   7  13   2        9.01       11.03     31.07 o 
   8  13   2        0.01      -23.21     26.00 o 
   9  13   2       25.83       37.80     32.72 o 
  10  13   2       19.42       42.24     34.88 o 
   0  14   2      213.44      245.90     26.14 o 
   1  14   2        0.08       -7.61     24.99 o 
   2  14   2       58.75      107.06     22.32 o 
   3  14   2       47.35       20.55     31.33 o 
   4  14   2        5.01      -19.66     24.48 o 
   5  14   2        4.70       -6.60     23.72 o 
   6  14   2       18.19        0.00     25.62 o 
   7  14   2       46.23       55.81     22.83 o 
   1   1   3     3773.68     3550.60     25.36 o 
   2   1   3     7624.64     7550.88     39.73 o 
   3   1   3    61253.83    60541.32    578.92 o 
   4   1   3       26.59       28.67      3.81 o 
   5   1   3     3967.25     3793.32     35.08 o 
   7   1   3     6574.14     6202.28     52.31 o 
   9   1   3       10.19        8.62     11.67 o 
  10   1   3        2.47      -20.17     13.44 o 
  11   1   3      252.41      254.13     19.04 o 
  12   1   3      132.58       99.48     10.79 o 
  13   1   3      308.88      300.22     23.99 o 
  14   1   3      768.44      810.44     32.15 o 
  15   1   3      367.54      291.98     18.03 o 
  16   1   3       13.49        0.00     21.82 o 
  17   1   3       25.92       51.75     15.98 o 
  18   1   3      299.20      258.77     21.32 o 
  19   1   3      308.61      281.11     23.10 o 
  20   1   3        9.76       -2.54     25.49 o 
  21   1   3       75.26       48.46     21.69 o 
   0   2   3     1022.98     1072.99     16.13 o 
   1   2   3    37914.53    38897.17    468.06 o 
   2   2   3     6974.30     6795.66     45.91 o 
   3   2   3     2605.59     2619.24     28.95 o 
   4   2   3     1145.38     1114.77     20.06 o 
   5   2   3     3193.68     3027.36     33.83 o 
   6   2   3     6049.21     6018.18     50.44 o 
   7   2   3     9001.68    10071.81     68.87 o 
   8   2   3        0.68        4.82     12.43 o 
   9   2   3     2404.92     2218.00     37.50 o 
  10   2   3     1679.98     1725.04     34.95 o 
  12   2   3      185.93      168.78     13.58 o 
  13   2   3      100.11       93.63     11.16 o 
  14   2   3      233.55      218.03     17.13 o 
  15   2   3       88.54       92.10     12.69 o 
  16   2   3      157.40      189.94     17.76 o 
  17   2   3       12.50      -37.48     24.99 o 
  18   2   3        7.19      -18.90     23.21 o 
  19   2   3       18.60      -23.85     27.14 o 
  20   2   3      204.32      181.57     22.08 o 
  21   2   3        2.28      -47.37     31.58 o 
   1   3   3    20305.73    19780.33    356.15 o 
   3   3   3     4368.57     4373.57     42.44 o 
   4   3   3    11690.17    12069.97     72.71 o 
   5   3   3      132.75      144.94     10.79 o 
   6   3   3       49.11       87.41      7.87 o 
   7   3   3      574.44      491.52     19.20 o 
   8   3   3     4723.44     4851.75     53.20 o 
   9   3   3     3707.23     3804.25     50.24 o 
  10   3   3       40.15       34.25      8.63 o 
  11   3   3        0.44      -10.53     14.21 o 
  12   3   3      303.71      236.24     15.87 o 
  13   3   3     3527.76     3580.93     59.15 o 
  14   3   3      212.02      132.61     17.64 o 
  15   3   3     2520.57     2356.22     53.59 o 
  16   3   3       54.76       75.73     17.12 o 
  17   3   3       28.20       26.64     26.89 o 
  18   3   3      112.42      124.20     18.78 o 
  19   3   3      494.68      394.96     35.55 o 
  20   3   3      175.57      149.84     23.85 o 
   0   4   3     1848.88     1900.14     28.32 o 
   1   4   3        4.59        6.47      7.86 o 
   2   4   3     1884.71     2093.23     31.26 o 
   3   4   3      716.37      596.15     18.97 o 
   4   4   3      587.31      632.02     20.61 o 
   5   4   3     9571.63    10058.54     74.83 o 
   6   4   3      552.76      514.48     20.09 o 
   8   4   3      994.92      983.80     27.62 o 
   9   4   3      475.68      453.39     22.49 o 
  10   4   3        5.45      -20.74     13.82 o 
  11   4   3     2102.17     2092.47     43.39 o 
  12   4   3      529.62      503.62     28.96 o 
  13   4   3     1950.10     2272.11     47.55 o 
  14   4   3       14.33       22.58     20.29 o 
  15   4   3      107.15      129.53     18.14 o 
  16   4   3       27.22      -37.67     25.11 o 
  17   4   3      264.63      308.12     21.95 o 
  18   4   3        9.80       17.38     26.13 o 
  19   4   3       34.64       59.49     19.91 o 
  20   4   3      113.73      103.77     22.58 o 
   1   5   3      839.98      822.05     23.68 o 
   2   5   3       17.51        9.13      6.85 o 
   3   5   3    13786.71    13239.33     89.48 o 
   4   5   3      857.34      948.31     26.35 o 
   5   5   3       53.61       16.36     12.94 o 
   6   5   3      271.46       13.33     12.82 o 
   7   5   3     3134.29     3007.61     47.45 o 
   9   5   3      378.56      456.50     24.13 o 
  10   5   3      306.90      302.01     22.60 o 
  11   5   3       40.13       27.40     20.42 o 
  12   5   3       86.21       70.79     12.05 o 
  13   5   3     1101.78     1023.69     38.28 o 
  14   5   3       38.66       37.04     12.56 o 
  15   5   3     1365.27     1308.51     45.93 o 
  16   5   3        4.77       28.54     24.23 o 
  17   5   3       11.32       14.59     25.62 o 
  18   5   3       13.24       -8.50     27.02 o 
  19   5   3      701.94      701.44     42.17 o 
  20   5   3       37.49       39.70     32.34 o 
   0   6   3     7341.94     8365.50     71.80 o 
   1   6   3     1619.71     1951.46     36.13 o 
   2   6   3      551.01      582.15     23.13 o 
   3   6   3     1991.03     1806.58     36.81 o 
   4   6   3      441.08      569.77     24.39 o 
   5   6   3     2688.68     2812.16     47.38 o 
   6   6   3      256.39      234.72     19.30 o 
   7   6   3     1063.51     1028.45     31.05 o 
   8   6   3       48.67       49.34      9.77 o 
   9   6   3     2346.08     2256.05     48.27 o 
  10   6   3       13.43       20.42     10.53 o 
  11   6   3     3313.14     3282.49     60.26 o 
  12   6   3        0.64       16.49     22.07 o 
  13   6   3      602.53      566.49     33.79 o 
  14   6   3        0.63       11.92     23.21 o 
  15   6   3      194.78      222.30     20.17 o 
  16   6   3       56.21       25.62     27.40 o 
  17   6   3      509.04      536.67     38.22 o 
  18   6   3        6.40        1.40     28.54 o 
  19   6   3      269.62      280.19     25.25 o 
   1   7   3     1009.77      907.26     28.89 o 
   2   7   3       54.89       60.00      9.51 o 
   3   7   3     1184.37     1268.83     35.15 o 
   4   7   3     1494.63     1392.21     36.96 o 
   5   7   3      157.54      174.23     14.47 o 
   6   7   3      127.32      140.33     13.70 o 
   7   7   3      179.29      226.90     21.19 o 
   8   7   3      814.29      839.91     32.04 o 
   9   7   3       16.27       -0.76     16.36 o 
  10   7   3        3.54      -13.82     17.88 o 
  11   7   3      634.51      626.78     34.93 o 
  12   7   3      371.84      320.92     30.21 o 
  13   7   3       48.05       61.65     16.62 o 
  14   7   3       23.23       15.35     24.48 o 
  15   7   3       72.18       34.63     26.39 o 
  16   7   3      388.39      395.14     34.27 o 
  17   7   3       19.84       33.10     18.64 o 
  18   7   3        8.16       14.59     29.17 o 
   0   8   3      964.01      963.90     32.95 o 
   1   8   3     1495.23     1468.92     40.01 o 
   2   8   3       34.91       40.59     10.40 o 
   3   8   3      427.36      417.69     25.65 o 
   4   8   3      490.71      487.36     27.69 o 
   5   8   3      135.56      149.34     15.10 o 
   6   8   3       16.75       23.59     10.27 o 
   7   8   3       17.05       16.49     18.52 o 
   8   8   3       77.41       96.16     13.57 o 
   9   8   3      327.20      392.87     28.18 o 
  10   8   3      826.31      820.23     37.36 o 
  11   8   3      525.84      529.92     34.41 o 
  12   8   3        1.76       -9.89     22.45 o 
  13   8   3       83.63       74.97     20.17 o 
  14   8   3      777.27      758.30     40.40 o 
  15   8   3       54.51       58.48     20.30 o 
  16   8   3        7.92        4.19     27.78 o 
  17   8   3       75.76       96.28     20.93 o 
  18   8   3      149.29      141.71     23.98 o 
   1   9   3        9.89       15.35     21.94 o 
   2   9   3      602.63      627.73     34.05 o 
   3   9   3       49.53       44.90     12.56 o 
   4   9   3      212.83      146.32     17.13 o 
   5   9   3       97.46       87.41     13.19 o 
   6   9   3      110.69       92.23     13.19 o 
   7   9   3        0.57      -30.44     20.29 o 
   8   9   3       19.88       34.50     13.70 o 
   9   9   3     1744.44     1815.84     52.73 o 
  10   9   3       80.99       71.80     19.92 o 
  11   9   3      513.63      479.72     37.59 o 
  12   9   3       17.51       51.12     20.17 o 
  13   9   3      117.42       91.47     22.07 o 
  14   9   3       12.87        5.58     30.19 o 
  15   9   3       39.58       28.41     20.68 o 
  16   9   3        1.99      -34.24     27.27 o 
  17   9   3        6.92       14.33     29.30 o 
   0  10   3     1074.49     1038.94     40.06 o 
   1  10   3       25.27       29.43     22.20 o 
   2  10   3       14.51       17.63     23.59 o 
   3  10   3       68.51       30.95     27.91 o 
   4  10   3      151.99      149.34     16.11 o 
   5  10   3        2.10       33.61     25.24 o 
   6  10   3       54.47       73.83     15.48 o 
   7  10   3      662.60      655.85     39.89 o 
   8  10   3        0.00      -25.37     21.82 o 
   9  10   3        0.05      -19.28     21.56 o 
  10  10   3       86.12      109.98     20.42 o 
  11  10   3      232.30      245.92     24.74 o 
  12  10   3       15.49        0.00     25.37 o 
  13  10   3        0.72      -13.32     23.46 o 
  14  10   3       14.90       18.14     30.69 o 
  15  10   3       25.16       28.28     29.93 o 
   1  11   3      189.09      218.12     20.81 o 
   2  11   3      516.48      438.61     36.83 o 
   3  11   3     1489.94     1427.98     49.76 o 
   4  11   3        1.26      -22.32     23.34 o 
   5  11   3      151.80      196.91     21.19 o 
   6  11   3       70.74       19.15     29.05 o 
   7  11   3       74.52       40.72     28.67 o 
   8  11   3        0.33      -31.20     20.80 o 
   9  11   3       24.87       23.72     27.90 o 
  10  11   3       91.58       30.06     29.05 o 
  11  11   3       10.56       39.95     28.41 o 
  12  11   3       91.26       99.96     23.21 o 
  13  11   3      228.84      218.63     26.52 o 
  14  11   3        0.77       19.66     31.83 o 
   0  12   3       45.79      107.69     20.55 o 
   1  12   3      379.62      405.06     35.03 o 
   2  12   3       14.75       23.21     28.28 o 
   3  12   3      946.62     1040.37     47.02 o 
   4  12   3       90.24       43.51     21.82 o 
   5  12   3      440.25      518.59     38.59 o 
   6  12   3       59.50       58.35     21.31 o 
   7  12   3        0.16       -6.85     23.08 o 
   8  12   3      148.94      142.48     23.09 o 
   9  12   3      314.94      390.00     36.55 o 
  10  12   3      117.09      122.04     22.20 o 
  11  12   3      210.03      193.24     26.65 o 
  12  12   3       14.38       38.18     32.72 o 
   1  13   3      491.16      494.38     41.77 o 
   2  13   3        1.34       24.22     28.16 o 
   3  13   3       20.77       45.03     28.28 o 
   4  13   3       25.32       42.87     28.28 o 
   5  13   3      147.79      200.58     23.47 o 
   6  13   3       67.29       75.60     20.30 o 
   7  13   3      232.28      277.89     26.52 o 
   8  13   3        9.18       -5.20     25.37 o 
   9  13   3       16.46       21.56     22.83 o 
  10  13   3      349.78      448.13     40.23 o 
   0  14   3      149.11      219.86     25.50 o 
   1  14   3       70.98       72.30     25.37 o 
   2  14   3       25.25       45.66     29.55 o 
   3  14   3      267.78      296.68     26.52 o 
   4  14   3        1.41       11.29     30.31 o 
   5  14   3       50.83       49.60     32.60 o 
   6  14   3        0.96       13.44     29.68 o 
   0   0   4     1162.04     1268.58     17.70 o 
   1   0   4     3074.31     3461.21     29.89 o 
   2   0   4      386.61      339.79     10.82 o 
   3   0   4      854.54      927.49     16.47 o 
   4   0   4      325.50      440.69     12.84 o 
   5   0   4    38338.14    36255.75    496.96 o 
   6   0   4     5105.53     5118.69     44.91 o 
   7   0   4     4422.91     4150.02     43.61 o 
   8   0   4     2501.18     2645.20     37.68 o 
  10   0   4      121.82      122.57      8.63 o 
  11   0   4     5285.33     4989.44     59.45 o 
  12   0   4      281.42      317.85     21.71 o 
  13   0   4      904.89      862.21     31.66 o 
  14   0   4       79.72       89.05     11.80 o 
  15   0   4        0.78       10.78     18.77 o 
  16   0   4      303.24      267.80     19.17 o 
  17   0   4      531.68      635.03     35.68 o 
  18   0   4        1.46      -22.07     25.11 o 
  19   0   4      200.51      197.43     21.19 o 
  20   0   4      125.94       66.35     21.82 o 
  21   0   4       10.78       32.34     20.55 o 
   1   1   4    27215.64    27243.41    355.41 o 
   2   1   4    38440.16    40495.16    455.85 o 
   3   1   4     2549.66     2655.76     26.61 o 
   4   1   4       15.79       -3.17      6.47 o 
   5   1   4      244.64      252.24     11.68 o 
   6   1   4        0.02       -3.68      8.50 o 
   7   1   4     9913.53     9200.94     64.64 o 
   8   1   4     2952.47     3099.99     40.44 o 
   9   1   4     1751.37     1630.40     32.43 o 
  10   1   4      187.85      172.86     13.45 o 
  11   1   4     2434.19     2472.01     43.07 o 
  12   1   4        2.55      -27.97     18.64 o 
  13   1   4     1541.90     1493.95     38.98 o 
  14   1   4      322.60      327.63     26.66 o 
  15   1   4       21.29       -7.99     21.06 o 
  16   1   4       42.99       34.25     16.36 o 
  17   1   4       56.44       22.20     24.10 o 
  18   1   4       36.21        6.85     26.64 o 
  19   1   4      363.48      362.37     34.90 o 
  20   1   4        1.07      -20.42     26.76 o 
  21   1   4      403.62      519.26     38.84 o 
   0   2   4    94891.77    97988.02    810.78 o 
   1   2   4     3754.28     4030.90     34.04 o 
   2   2   4    12681.03    13209.96     69.24 o 
   3   2   4     4006.05     3788.64     36.57 o 
   4   2   4       10.42       22.07      4.31 o 
   5   2   4      160.39      129.23     10.41 o 
   6   2   4        2.72       -0.76      8.37 o 
   7   2   4    12456.49    12041.29     76.93 o 
   8   2   4     1781.31     1697.63     32.44 o 
   9   2   4     1150.22     1208.42     29.17 o 
  10   2   4      658.32      709.03     25.42 o 
  11   2   4     1196.47     1195.77     32.08 o 
  12   2   4      385.86      358.07     22.73 o 
  13   2   4     1378.62     1222.41     37.17 o 
  14   2   4       31.46      -36.91     24.61 o 
  15   2   4      451.97      535.05     30.98 o 
  16   2   4       70.88      -54.80     36.53 o 
  17   2   4      504.68      461.42     35.04 o 
  18   2   4        3.37      -45.09     30.06 o 
  19   2   4       23.26       -8.50     28.16 o 
  20   2   4       50.25       12.05     30.32 o 
  21   2   4       28.96        8.63     31.84 o 
   1   3   4      457.44      420.01     14.25 o 
   3   3   4     5121.47     5387.26     49.06 o 
   4   3   4       15.16       40.21      4.95 o 
   5   3   4       46.44       42.12      5.58 o 
   6   3   4       67.91       56.20      6.47 o 
   8   3   4     7227.32     7975.78     69.42 o 
   9   3   4      643.45      603.67     24.02 o 
  11   3   4      635.15      703.23     27.19 o 
  12   3   4      779.60      761.90     31.40 o 
  13   3   4      780.92      762.82     32.79 o 
  14   3   4      153.62      115.21     13.70 o 
  15   3   4      329.18      342.33     27.92 o 
  16   3   4      299.96      276.17     21.20 o 
  17   3   4      312.29      337.22     31.86 o 
  18   3   4       96.27       84.36     19.66 o 
  19   3   4      309.21      349.38     25.64 o 
  20   3   4       21.69      -50.99     33.99 o 
   0   4   4     7152.89     6853.23     54.35 o 
   1   4   4      571.94      617.37     18.57 o 
   2   4   4      188.67      177.36     12.95 o 
   3   4   4      133.60      165.37     12.95 o 
   4   4   4       66.75       73.59      8.63 o 
   5   4   4     1302.35     1261.43     28.32 o 
   6   4   4     4819.19     4767.14     53.91 o 
   8   4   4       13.07       30.19      7.74 o 
   9   4   4       37.01       18.01      8.63 o 
  10   4   4      979.72     1042.26     31.55 o 
  11   4   4       75.45       52.77      9.01 o 
  12   4   4       45.39       49.22     11.42 o 
  13   4   4      580.89      539.97     31.12 o 
  14   4   4        0.07      -16.87     22.70 o 
  15   4   4      312.78       12.18     23.48 o 
  16   4   4       93.75      104.78     18.52 o 
  17   4   4      262.34      223.73     21.70 o 
  18   4   4       98.34       46.18     20.55 o 
  19   4   4      190.69      195.90     23.85 o 
  20   4   4       22.79       21.31     30.06 o 
   1   5   4     9034.27     9593.22     73.20 o 
   2   5   4      493.33      533.21     19.96 o 
   3   5   4       96.63      112.93     10.66 o 
   4   5   4       50.42       -7.10      9.26 o 
   5   5   4      233.17      227.49     17.01 o 
   6   5   4       43.97       43.51      7.48 o 
   7   5   4      131.10      210.00     19.29 o 
   8   5   4       75.42      -29.88     19.92 o 
   9   5   4     1134.34     1078.52     32.45 o 
  10   5   4       86.44       73.96     11.16 o 
  11   5   4       39.84       38.43     10.66 o 
  12   5   4      508.89      476.76     28.45 o 
  13   5   4       80.30       92.61     13.19 o 
  14   5   4      224.28      205.96     19.42 o 
  15   5   4       17.25       50.73     18.14 o 
  16   5   4       54.79       42.62     27.65 o 
  17   5   4        0.92      -12.56     24.22 o 
  18   5   4       45.29       14.33     26.64 o 
  19   5   4       60.26      121.77     20.93 o 
  20   5   4      135.54      129.53     23.60 o 
   0   6   4      334.11      483.86     21.34 o 
   1   6   4      194.69      205.62     17.90 o 
   2   6   4        0.04        7.48     11.80 o 
   3   6   4       26.71       20.42     14.08 o 
   4   6   4      317.24      323.92     19.68 o 
   5   6   4      267.85      315.60     21.20 o 
   6   6   4      122.27      105.57     12.05 o 
   7   6   4      273.00      296.92     21.58 o 
   8   6   4       37.75       46.30      9.77 o 
   9   6   4     1701.89     1548.91     41.55 o 
  10   6   4      380.40      447.17     26.79 o 
  11   6   4      343.70      313.05     27.04 o 
  12   6   4      183.83      184.24     18.15 o 
  13   6   4       20.72       39.32     13.19 o 
  14   6   4      866.97      862.63     38.12 o 
  15   6   4       41.73       67.73     18.01 o 
  16   6   4      123.60       97.05     19.41 o 
  17   6   4      179.60      199.83     22.71 o 
  18   6   4       53.78       19.28     29.81 o 
  19   6   4      209.46      159.62     25.38 o 
   1   7   4     4137.08     4186.78     57.62 o 
   2   7   4     3228.26     3369.39     53.21 o 
   3   7   4      143.13      143.51     12.82 o 
   4   7   4      557.31      588.16     26.94 o 
   5   7   4      467.58      436.81     25.78 o 
   6   7   4      138.78      170.53     14.59 o 
   7   7   4     1280.41     1195.26     38.19 o 
   8   7   4        3.56        4.57     18.52 o 
   9   7   4       52.21       63.04     11.67 o 
  10   7   4       20.84      -14.84     17.76 o 
  11   7   4      927.55      899.64     37.88 o 
  12   7   4      212.97      179.81     19.92 o 
  13   7   4        0.10       26.13     23.84 o 
  14   7   4      203.32      238.55     20.68 o 
  15   7   4       33.75       41.22     24.99 o 
  16   7   4       72.55       64.57     19.79 o 
  17   7   4       18.68      -18.77     25.37 o 
  18   7   4        3.74       32.34     27.78 o 
   0   8   4     1730.10     1955.66     43.99 o 
   1   8   4      534.42      460.52     27.19 o 
   2   8   4      108.72      146.03     14.59 o 
   3   8   4     2196.07     2312.97     48.64 o 
   4   8   4      462.72      481.98     27.94 o 
   5   8   4      872.38      927.54     34.58 o 
   6   8   4       13.22        3.81     17.88 o 
   7   8   4      315.98      353.53     27.42 o 
   8   8   4       20.55        5.07     21.06 o 
   9   8   4     1043.87      958.94     40.44 o 
  10   8   4       32.15       -5.45     20.80 o 
  11   8   4     1400.53     1392.20     48.48 o 
  12   8   4      522.61      474.40     39.24 o 
  13   8   4      839.07      730.23     42.31 o 
  14   8   4        0.43      -25.75     23.46 o 
  15   8   4      144.25      110.63     22.96 o 
  16   8   4      109.38      159.21     21.31 o 
  17   8   4      206.20      160.38     23.47 o 
   1   9   4     3975.39     3936.64     65.01 o 
   2   9   4      538.06      524.97     31.12 o 
   3   9   4      229.71      236.82     18.40 o 
   4   9   4      463.96      482.30     30.60 o 
   5   9   4      196.64      206.59     17.89 o 
   6   9   4       18.79       32.72     21.18 o 
   7   9   4      177.57      155.44     15.61 o 
   8   9   4      958.26      968.95     42.59 o 
   9   9   4      630.51      653.77     40.27 o 
  10   9   4       47.48       38.56     27.91 o 
  11   9   4      251.89      258.12     22.72 o 
  12   9   4        7.84       27.90     20.04 o 
  13   9   4      640.01      631.57     39.24 o 
  14   9   4      168.56      183.46     23.73 o 
  15   9   4      279.31      386.16     34.77 o 
  16   9   4        2.80        1.52     29.04 o 
   0  10   4      251.91      216.51     19.80 o 
   1  10   4      515.18      411.22     35.05 o 
   2  10   4      120.23      116.72     15.22 o 
   3  10   4     3063.90     3092.81     65.94 o 
   4  10   4     1085.46     1109.81     43.87 o 
   5  10   4        5.11       24.99     26.38 o 
   6  10   4     1685.44     1579.63     52.21 o 
   7  10   4     1805.04     1775.43     53.49 o 
   8  10   4        0.01       37.42     26.00 o 
   9  10   4      360.43      380.16     33.26 o 
  10  10   4       91.78       41.23     29.18 o 
  11  10   4      641.81      694.96     42.55 o 
  12  10   4       13.31       -6.98     23.34 o 
  13  10   4      419.96      436.03     39.48 o 
  14  10   4        4.68      -18.01     24.23 o 
  15  10   4       69.33       42.87     23.34 o 
   1  11   4      942.76      953.59     43.85 o 
   2  11   4        2.36       18.77     26.76 o 
   3  11   4      152.66      167.86     21.32 o 
   4  11   4        1.11       18.39     25.24 o 
   5  11   4      129.85       52.90     31.72 o 
   6  11   4       48.78       -1.01     23.59 o 
   7  11   4       99.07       26.64     31.71 o 
   8  11   4      105.64      141.45     20.55 o 
   9  11   4       46.48       64.94     20.42 o 
  10  11   4      168.27      146.79     22.71 o 
  11  11   4       13.97       46.55     28.28 o 
  12  11   4      112.17       95.02     23.09 o 
  13  11   4       13.72       -5.33     26.51 o 
  14  11   4       91.54       74.34     24.23 o 
   0  12   4       66.83       78.27     20.55 o 
   1  12   4       81.44       78.65     22.07 o 
   2  12   4        5.93       26.00     27.52 o 
   3  12   4        0.59      -37.10     24.73 o 
   4  12   4       10.42       31.20     27.14 o 
   5  12   4      253.01      253.16     24.62 o 
   6  12   4       20.79       29.93     28.67 o 
   7  12   4        0.11       13.19     26.38 o 
   8  12   4       48.20        1.52     28.54 o 
   9  12   4       70.73       13.95     32.22 o 
  10  12   4        0.06      -37.48     24.99 o 
  11  12   4       62.91      -22.45     28.79 o 
  12  12   4      213.70      239.55     25.76 o 
   1  13   4       13.89       -5.83     25.87 o 
   2  13   4        2.30       14.46     28.16 o 
   3  13   4        3.55       38.05     28.16 o 
   4  13   4      198.44      186.77     23.47 o 
   5  13   4        4.44       34.24     19.91 o 
   6  13   4        2.13       17.12     27.27 o 
   7  13   4        3.99       53.52     20.42 o 
   8  13   4        0.60       -6.60     22.45 o 
   9  13   4       12.75      -21.56     25.37 o 
   0  14   4        0.42      -40.14     26.76 o 
   1  14   4       59.98       82.96     24.61 o 
   2  14   4        0.64       38.05     31.33 o 
   3  14   4       33.61       80.42     22.83 o 
   4  14   4        0.62      -17.25     26.00 o 
   5  14   4        8.03       31.71     30.31 o 
   6  14   4        9.32       22.20     21.05 o 
   1   1   5       98.93      126.42      8.88 o 
   2   1   5    27869.71    29815.98    451.07 o 
   3   1   5      205.83      178.82     10.16 o 
   4   1   5       26.90       37.42      4.31 o 
   5   1   5     7160.50     7992.26     54.99 o 
   6   1   5     3355.73     3588.22     39.30 o 
   7   1   5       64.55      100.86      8.37 o 
   8   1   5      822.95      834.08     23.79 o 
   9   1   5     4637.83     4758.09     53.90 o 
  10   1   5      321.62      287.84     20.31 o 
  11   1   5        7.69       13.82     15.85 o 
  12   1   5       40.79       39.96     10.40 o 
  13   1   5      412.12      396.29     26.03 o 
  14   1   5       66.29       67.49     12.18 o 
  15   1   5       17.06       40.84     11.54 o 
  16   1   5       59.80       43.38     16.11 o 
  17   1   5       12.62      -37.67     25.11 o 
  18   1   5       22.17        4.69     24.99 o 
  19   1   5       13.68        8.75     27.40 o 
  20   1   5       13.62       14.71     28.41 o 
  21   1   5       37.25        5.71     32.60 o 
   0   2   5     1394.97     1449.98     21.25 o 
   1   2   5      621.04      651.29     15.92 o 
   2   2   5     1732.87     1734.28     26.67 o 
   3   2   5       36.42        7.61      4.57 o 
   4   2   5     2600.31     2881.10     33.70 o 
   5   2   5      716.04      675.62     18.20 o 
   6   2   5     1836.10     1935.31     30.44 o 
   7   2   5      375.53      372.45     16.77 o 
   8   2   5        3.17        9.89     13.06 o 
   9   2   5     1184.03     1125.61     28.91 o 
  11   2   5     5610.07     5273.78     63.46 o 
  12   2   5     1186.63     1199.17     35.25 o 
  13   2   5      772.26      663.05     32.41 o 
  14   2   5      349.41      189.78     21.71 o 
  15   2   5      642.39      614.05     33.92 o 
  16   2   5      136.66      -47.39     31.59 o 
  17   2   5      636.59      702.85     37.59 o 
  18   2   5       68.83      -32.98     29.30 o 
  19   2   5      165.41      232.69     20.55 o 
  20   2   5       10.30       32.47     28.54 o 
   1   3   5      990.24      875.25     19.77 o 
   2   3   5    14548.98    15280.80     83.78 o 
   3   3   5     2478.11     2637.26     36.49 o 
   4   3   5       34.87       -7.23      7.61 o 
   5   3   5      138.92       95.44      7.87 o 
   6   3   5      423.84      337.21     16.52 o 
   7   3   5     2104.44     1917.59     34.27 o 
   8   3   5     1897.52     1752.60     34.74 o 
   9   3   5     1347.75     1293.57     32.11 o 
  11   3   5       19.74       12.30     18.01 o 
  12   3   5       72.02       95.40     11.29 o 
  13   3   5     1410.87     1377.76     40.23 o 
  14   3   5      349.43      298.95     27.55 o 
  15   3   5      270.55      228.32     19.42 o 
  16   3   5       49.78       21.06     24.23 o 
  17   3   5       28.20       13.57     25.88 o 
  18   3   5       62.32       56.19     19.79 o 
  19   3   5      569.50      532.02     42.28 o 
  20   3   5       17.44      -58.79     39.19 o 
   0   4   5     1780.14     1423.18     26.23 o 
   1   4   5      203.17      230.94     12.95 o 
   2   4   5     5702.26     5679.04     54.45 o 
   4   4   5     4473.89     4730.01     53.14 o 
   5   4   5     3782.93     3874.69     49.33 o 
   6   4   5      653.95      486.11     20.73 o 
   7   4   5     1156.67     1182.71     30.06 o 
   8   4   5      528.64      532.38     23.38 o 
   9   4   5      706.39      684.91     26.44 o 
  10   4   5     2197.82     2269.42     44.68 o 
  11   4   5     3184.31     3191.86     53.88 o 
  12   4   5      552.67      500.07     28.71 o 
  13   4   5     3097.59     2888.19     57.14 o 
  14   4   5     1723.56     1884.25     48.91 o 
  16   4   5        3.62       16.62     25.37 o 
  17   4   5     1361.41     1407.65     48.59 o 
  18   4   5      428.43      348.45     25.64 o 
  19   4   5       79.42       61.27     21.31 o 
  20   4   5        7.76      -13.57     27.90 o 
   1   5   5     6273.08     6232.77     60.41 o 
   2   5   5      437.16      637.23     22.24 o 
   3   5   5       69.85       22.58      7.10 o 
   5   5   5       17.77        7.99     11.92 o 
   6   5   5      854.24      951.19     29.26 o 
   7   5   5     1450.00     1342.03     33.90 o 
   8   5   5        6.83      -30.82     20.55 o 
   9   5   5     2027.73     2029.28     44.02 o 
  10   5   5      343.41      341.89     23.61 o 
  11   5   5       29.94       -2.28     17.88 o 
  12   5   5     1185.16     1147.88     40.07 o 
  13   5   5      513.92      448.28     29.97 o 
  14   5   5      209.75      223.33     19.03 o 
  15   5   5      148.80      141.34     19.16 o 
  16   5   5      283.33      237.57     21.96 o 
  17   5   5       15.95      -22.07     26.26 o 
  18   5   5      211.34      223.44     22.33 o 
  19   5   5      303.98      444.29     36.68 o 
   0   6   5       14.23       10.15     13.57 o 
   1   6   5      552.84      656.70     24.27 o 
   2   6   5       20.80       26.89      7.86 o 
   3   6   5     2668.43     2829.07     47.38 o 
   4   6   5     1070.56     1037.67     30.81 o 
   5   6   5        0.34       -4.69     11.41 o 
   6   6   5      223.00      239.76     21.45 o 
   7   6   5      692.75      753.34     29.74 o 
   8   6   5      366.18      383.95     24.51 o 
   9   6   5      689.47      605.65     29.36 o 
  10   6   5      111.26      115.58     12.18 o 
  11   6   5     1300.64     1369.01     41.61 o 
  12   6   5       58.76       59.24     13.70 o 
  13   6   5      252.31      253.81     20.18 o 
  14   6   5       43.47       14.46     25.50 o 
  15   6   5      395.78      461.43     34.27 o 
  16   6   5        0.23      -14.84     23.84 o 
  17   6   5      303.39      336.18     23.73 o 
  18   6   5        0.77       -3.17     17.76 o 
  19   6   5        2.96      -20.55     26.63 o 
   1   7   5     2948.70     2838.56     48.67 o 
   2   7   5     1861.64     2016.70     42.75 o 
   3   7   5      140.89      139.83     13.32 o 
   4   7   5     2185.38     2052.70     44.70 o 
   5   7   5      445.32      408.32     24.64 o 
   6   7   5      223.46      273.12     22.72 o 
   7   7   5      926.29      935.69     34.59 o 
   8   7   5       96.15      100.10     12.18 o 
   9   7   5     1578.92     1462.34     44.32 o 
  10   7   5       16.57       24.23     20.80 o 
  11   7   5      171.96      155.18     15.35 o 
  12   7   5       94.41      123.82     18.27 o 
  13   7   5      749.32      712.34     38.75 o 
  14   7   5        7.66       33.74     23.97 o 
  15   7   5       11.14       -6.72     23.59 o 
  16   7   5       33.68       75.98     18.27 o 
  17   7   5        8.12        5.58     27.65 o 
  18   7   5        4.95        4.44     29.43 o 
   0   8   5     1081.10     1080.55     36.39 o 
   1   8   5       21.35       13.06     18.90 o 
   2   8   5       11.33       14.33     11.03 o 
   3   8   5      252.72      234.81     16.75 o 
   4   8   5       38.26       18.14     20.17 o 
   5   8   5       35.87       18.77     19.41 o 
   6   8   5        0.47       22.45     16.74 o 
   7   8   5        8.00        7.74     11.80 o 
   8   8   5      586.19      570.96     33.15 o 
   9   8   5        0.54       23.72     22.96 o 
  10   8   5       28.70       -0.89     20.67 o 
  11   8   5        9.30       30.06     27.40 o 
  12   8   5      322.16      311.85     23.99 o 
  13   8   5        0.36       26.51     26.25 o 
  14   8   5        1.99        2.66     26.38 o 
  15   8   5       13.12        1.40     25.62 o 
  16   8   5        0.85       -8.88     23.84 o 
  17   8   5       15.55       27.14     26.38 o 
   1   9   5        1.93       -3.80     17.50 o 
   2   9   5      854.92      887.96     35.98 o 
   3   9   5     1449.68     1491.96     45.07 o 
   4   9   5      107.91       96.17     14.21 o 
   5   9   5        5.09      -25.62     17.76 o 
   6   9   5      947.28      928.71     39.28 o 
   7   9   5      145.39      166.34     19.41 o 
   8   9   5     1664.07     1467.92     49.66 o 
   9   9   5        3.88       16.74     26.63 o 
  10   9   5      121.90      145.01     20.93 o 
  11   9   5        0.18       -9.39     22.45 o 
  12   9   5      281.37      260.79     23.73 o 
  13   9   5        2.89       27.40     19.41 o 
  14   9   5        0.05       11.41     18.64 o 
  15   9   5        2.46       17.88     26.38 o 
  16   9   5       11.89       23.34     29.17 o 
   0  10   5      726.06      735.31     35.70 o 
   1  10   5        1.56       -6.85     19.02 o 
   2  10   5        0.03      -23.46     20.29 o 
   3  10   5       37.55       29.68     25.75 o 
   4  10   5      456.15      470.94     33.90 o 
   5  10   5        0.21       20.04     14.21 o 
   6  10   5      160.29      178.39     20.43 o 
   7  10   5       94.59       96.79     19.54 o 
   8  10   5       47.70       28.03     29.30 o 
   9  10   5       66.07       50.49     20.80 o 
  10  10   5      165.32      172.55     21.57 o 
  11  10   5      255.17      293.14     23.73 o 
  12  10   5        8.48       24.48     19.53 o 
  13  10   5       74.14       82.58     22.33 o 
  14  10   5       94.72       47.95     34.89 o 
  15  10   5       20.30        3.17     30.31 o 
   1  11   5      460.77      536.05     34.79 o 
   2  11   5      507.38      509.19     38.09 o 
   3  11   5      126.17      122.55     20.81 o 
   4  11   5      270.81      262.32     22.72 o 
   5  11   5        0.30       35.77     25.62 o 
   6  11   5      412.62      469.45     35.80 o 
   7  11   5      181.87      200.35     21.95 o 
   8  11   5       69.79       72.69     19.03 o 
   9  11   5       13.33       46.68     19.03 o 
  10  11   5      133.68       89.44     22.58 o 
  11  11   5       11.90       21.31     29.68 o 
  12  11   5       34.03       50.99     21.44 o 
  13  11   5        1.21       24.22     28.92 o 
   0  12   5      776.32      745.37     44.08 o 
   1  12   5      367.68      419.51     37.44 o 
   2  12   5        8.94       24.99     28.16 o 
   3  12   5      233.53      268.38     24.87 o 
   4  12   5        9.79      -12.18     23.34 o 
   5  12   5       35.84       19.66     28.03 o 
   6  12   5      163.24      148.70     23.47 o 
   7  12   5        6.62       17.76     27.90 o 
   8  12   5       47.87       42.75     30.95 o 
   9  12   5       88.09       83.09     24.23 o 
  10  12   5       27.21       -7.74     26.13 o 
  11  12   5      400.05      446.15     30.72 o 
  12  12   5        3.25       -8.37     27.78 o 
   1  13   5     1040.23     1156.34     51.98 o 
   2  13   5      219.49      254.79     24.62 o 
   3  13   5       56.51       37.04     30.06 o 
   4  13   5       50.18       37.04     21.82 o 
   5  13   5       41.82       60.25     21.56 o 
   6  13   5       12.51       -3.81     24.35 o 
   7  13   5      326.08      400.41     38.07 o 
   8  13   5       28.95       36.53     30.95 o 
   9  13   5      261.17      329.42     28.04 o 
   0  14   5        0.93       -3.93     25.37 o 
   1  14   5       41.98        7.86     34.75 o 
   2  14   5       14.40      -21.05     27.90 o 
   3  14   5      219.78      222.17     27.15 o 
   4  14   5        4.58       43.00     30.19 o 
   5  14   5       31.55       76.86     23.21 o 
   0   0   6   138379.34   148732.98   1208.55 o 
   1   0   6     2948.28     3181.48     35.42 o 
   2   0   6     7885.20     9373.79     61.56 o 
   3   0   6     1335.62     1184.65     22.62 o 
   4   0   6      180.97      182.05     11.30 o 
   5   0   6     3702.77     4293.72     43.13 o 
   6   0   6       38.27       82.20      7.48 o 
   7   0   6      900.15      919.52     23.68 o 
   8   0   6     7564.58     7484.71     64.31 o 
   9   0   6      438.35      518.65     22.36 o 
  10   0   6      287.25      272.82     19.68 o 
  12   0   6      996.51      993.11     33.20 o 
  13   0   6      461.65      367.38     25.40 o 
  14   0   6      507.07      567.54     29.59 o 
  15   0   6     2120.67     2221.98     52.26 o 
  16   0   6       43.03       22.20     26.51 o 
  17   0   6       48.45       58.86     17.50 o 
  18   0   6      205.49      158.23     20.05 o 
  19   0   6        0.22      -12.18     26.51 o 
  20   0   6      122.19      132.19     22.20 o 
   1   1   6      301.01      213.87     11.31 o 
   2   1   6       99.52      150.39      7.74 o 
   3   1   6     2697.41     2792.28     33.35 o 
   4   1   6     3754.94     4233.57     40.87 o 
   5   1   6     3798.89     4485.16     43.65 o 
   6   1   6      205.50      189.15     12.57 o 
   7   1   6      423.95      442.39     18.04 o 
   8   1   6     7327.19     7722.32     65.67 o 
   9   1   6     9687.28    10461.75     80.99 o 
  10   1   6      601.04      577.83     25.67 o 
  11   1   6      199.85      212.70     14.47 o 
  12   1   6        1.20        1.52     17.76 o 
  13   1   6     2548.97     2342.71     49.93 o 
  14   1   6     1576.62     1614.84     43.68 o 
  15   1   6      308.59      306.02     26.27 o 
  16   1   6      103.92       83.73     18.14 o 
  17   1   6        0.31      -22.45     24.35 o 
  18   1   6      565.24      560.11     36.95 o 
  19   1   6      568.25      603.89     40.00 o 
  20   1   6       20.34       36.53     30.44 o 
   0   2   6      232.70      259.98     12.70 o 
   1   2   6    16448.72    14209.45    297.16 o 
   2   2   6     3277.88     3192.84     34.87 o 
   3   2   6    10113.17    10073.99     65.54 o 
   4   2   6      367.38      362.26     14.23 o 
   5   2   6      330.30      272.72     14.10 o 
   6   2   6     1871.20     1858.93     31.07 o 
   7   2   6     2106.71     2124.89     34.78 o 
   8   2   6     1952.99     2030.34     36.15 o 
   9   2   6     1593.70     1535.30     34.17 o 
  10   2   6     1890.55     1811.25     37.89 o 
  11   2   6     3939.64     3776.76     56.20 o 
  12   2   6      569.18      581.43     29.09 o 
  13   2   6       98.24       83.73     12.81 o 
  14   2   6       17.23       35.51     13.19 o 
  15   2   6      672.94      711.51     34.81 o 
  16   2   6        3.56      -41.09     27.40 o 
  17   2   6      604.66      683.87     38.35 o 
  18   2   6        6.79       26.25     28.41 o 
  19   2   6       30.54        5.07     30.95 o 
  20   2   6      292.47      272.59     26.01 o 
   1   3   6     4631.98     4874.70     45.45 o 
   2   3   6     2906.39     2902.72     37.70 o 
   3   3   6     1644.28     1618.77     30.68 o 
   5   3   6      873.15      991.20     24.82 o 
   6   3   6      226.13      243.61     16.00 o 
   7   3   6     1695.18     1873.39     34.84 o 
   8   3   6       98.65      146.79     11.55 o 
   9   3   6       11.02       -7.36     13.83 o 
  10   3   6       34.84       24.86     17.50 o 
  11   3   6     1253.10     1270.08     35.26 o 
  12   3   6     1085.39     1125.00     36.13 o 
  13   3   6        2.54       31.96     19.79 o 
  14   3   6      534.17      466.20     29.97 o 
  15   3   6        1.68       -1.90     22.96 o 
  16   3   6       40.68       75.85     17.88 o 
  17   3   6      106.34       77.77     19.41 o 
  18   3   6      231.07      195.92     22.71 o 
  19   3   6       29.52        6.60     30.95 o 
  20   3   6        5.96       32.22     30.82 o 
   0   4   6        0.14       -7.36      8.88 o 
   1   4   6       92.83       76.64      7.87 o 
   2   4   6     1623.56     1636.60     31.30 o 
   3   4   6        0.89        2.79     11.54 o 
   4   4   6        0.38       -8.75      9.77 o 
   5   4   6      309.10      273.40     17.78 o 
   6   4   6     3248.76     3415.53     48.26 o 
   7   4   6      113.58      105.69      9.14 o 
   8   4   6      610.27      611.92     25.42 o 
   9   4   6      669.92      625.94     26.18 o 
  10   4   6       39.29       36.79      9.89 o 
  11   4   6       38.37        7.23     19.41 o 
  12   4   6       22.69       37.54     11.29 o 
  13   4   6       34.38       54.29     12.30 o 
  14   4   6       59.19       82.96     13.83 o 
  15   4   6        3.42      -19.91     23.59 o 
  16   4   6      193.17      199.34     20.68 o 
  17   4   6      182.14      176.74     21.06 o 
  18   4   6        3.27       14.08     27.78 o 
  19   4   6        0.04       31.33     27.90 o 
  20   4   6        2.87        1.40     28.41 o 
   1   5   6      190.72      240.02     17.14 o 
   2   5   6     8962.87    10109.36     80.47 o 
   3   5   6       85.83      130.81     10.15 o 
   4   5   6       38.03       27.15      7.61 o 
   5   5   6        6.57       -2.79     11.54 o 
   7   5   6       54.96       54.17      9.13 o 
   8   5   6       91.56      111.14     10.28 o 
   9   5   6      139.62      137.03     12.94 o 
  10   5   6      220.63      211.30     15.86 o 
  11   5   6       14.58       39.19     10.65 o 
  12   5   6      816.29      810.21     34.19 o 
  13   5   6      140.90      166.33     17.76 o 
  14   5   6      247.42      236.42     20.05 o 
  15   5   6      400.15      444.94     33.51 o 
  16   5   6      320.56      280.36     22.21 o 
  17   5   6      133.05      153.13     20.43 o 
  18   5   6        0.39        2.66     27.52 o 
  19   5   6      148.62      213.39     21.95 o 
   0   6   6     9092.85     8423.52     75.94 o 
   1   6   6       29.39       22.07      8.37 o 
   2   6   6        1.90      -15.47     12.30 o 
   3   6   6      627.08      565.37     25.55 o 
   4   6   6     1519.50     1583.55     38.37 o 
   5   6   6      638.36     1528.07     38.13 o 
   6   6   6       17.09       -1.27     12.68 o 
   7   6   6      338.39      322.35     22.73 o 
   8   6   6     1328.47     1140.75     36.79 o 
   9   6   6        5.22       19.66     19.41 o 
  10   6   6      151.29      194.64     16.49 o 
  11   6   6       10.09       -0.89     17.63 o 
  12   6   6      905.45      886.33     37.37 o 
  13   6   6      239.45      249.87     20.94 o 
  14   6   6      211.56      144.40     19.67 o 
  15   6   6        7.38       17.88     24.35 o 
  16   6   6        9.23       -2.28     24.35 o 
  17   6   6       26.03        7.99     28.79 o 
  18   6   6       83.32       60.64     20.68 o 
  19   6   6        1.27      -38.81     29.04 o 
   1   7   6     1495.36     1380.70     36.45 o 
   2   7   6        4.14       13.82     16.87 o 
   3   7   6      255.69      318.35     23.74 o 
   4   7   6     1217.32     1163.56     36.66 o 
   5   7   6      613.93      519.31     27.45 o 
   6   7   6       33.25       29.68     10.91 o 
   7   7   6      568.42      547.51     29.73 o 
   8   7   6     1073.84      989.47     36.76 o 
   9   7   6      373.86      309.64     28.95 o 
  10   7   6     1417.55     1411.14     45.82 o 
  11   7   6       30.16        9.64     22.96 o 
  12   7   6      122.70       99.34     19.28 o 
  13   7   6      517.96      537.24     33.65 o 
  14   7   6      166.01      169.76     21.06 o 
  15   7   6      253.07      192.76     21.95 o 
  16   7   6       16.20      -21.94     24.73 o 
  17   7   6       28.77       39.83     26.26 o 
  18   7   6       11.66       37.42     28.03 o 
   0   8   6     5768.69     5753.88     72.47 o 
   1   8   6      289.27      308.33     24.75 o 
   2   8   6      998.90      998.50     34.98 o 
   3   8   6     2205.10     2181.78     49.14 o 
   4   8   6        0.47       21.56     18.77 o 
   5   8   6     1217.51     1259.56     41.10 o 
   6   8   6       19.26       15.09     19.79 o 
   7   8   6      252.88      219.82     18.91 o 
   8   8   6      294.40      309.70     29.32 o 
   9   8   6     1963.59     1850.12     52.50 o 
  10   8   6      640.53      642.23     37.47 o 
  11   8   6      624.09      568.38     40.14 o 
  12   8   6       10.78       19.79     24.99 o 
  13   8   6        8.36      -19.66     21.82 o 
  14   8   6      355.85      396.00     36.05 o 
  15   8   6      164.91      161.00     23.22 o 
  16   8   6        2.26       -5.20     25.87 o 
  17   8   6      105.70      115.19     22.96 o 
   1   9   6     1523.16     1708.34     46.48 o 
   2   9   6       15.66       -2.41     18.01 o 
   3   9   6        3.75       -9.77     17.88 o 
   4   9   6     2156.00     2040.04     52.80 o 
   5   9   6      678.81      692.04     36.08 o 
   6   9   6      110.38      106.69     14.46 o 
   7   9   6     1398.52     1424.80     47.60 o 
   8   9   6      953.60      854.35     44.36 o 
   9   9   6        0.03       20.80     26.25 o 
  10   9   6      578.23      534.65     37.84 o 
  11   9   6      447.69      487.76     36.56 o 
  12   9   6      420.37      491.40     35.42 o 
  13   9   6        0.50       -7.10     21.56 o 
  14   9   6        0.35       24.73     27.52 o 
  15   9   6       56.70      101.60     21.82 o 
  16   9   6      128.26      148.94     23.47 o 
   0  10   6      517.21      434.19     31.11 o 
   1  10   6       12.51       -5.33     18.90 o 
   2  10   6      455.59      449.23     33.14 o 
   3  10   6        5.36      -29.68     19.79 o 
   4  10   6       72.20       40.72     14.72 o 
   5  10   6       87.72      -11.29     23.72 o 
   6  10   6      117.11      123.19     19.16 o 
   7  10   6      110.64       89.44     20.17 o 
   8  10   6       22.38        7.86     26.13 o 
   9  10   6        0.08      -34.24     22.83 o 
  10  10   6       47.25       46.30     19.79 o 
  11  10   6      135.67      120.02     22.07 o 
  12  10   6        6.92        7.36     26.51 o 
  13  10   6      233.10      229.29     24.36 o 
  14  10   6      116.21      102.88     23.34 o 
  15  10   6        0.88       -6.98     24.22 o 
   1  11   6      571.53      631.05     37.72 o 
   2  11   6       13.06       21.18     18.39 o 
   3  11   6       79.41       27.27     27.91 o 
   4  11   6      376.43      379.93     34.15 o 
   5  11   6      149.17      131.19     21.31 o 
   6  11   6        5.43        2.66     27.52 o 
   7  11   6       24.21      -15.35     22.96 o 
   8  11   6      183.34      193.62     22.33 o 
   9  11   6       79.71       82.07     20.93 o 
  10  11   6      148.28      145.39     23.09 o 
  11  11   6        8.65        1.52     30.69 o 
  12  11   6       51.98       49.47     32.73 o 
  13  11   6      145.65      168.48     24.87 o 
   0  12   6      224.22      249.85     24.62 o 
   1  12   6      268.72      229.06     24.11 o 
   2  12   6       57.52       76.24     21.56 o 
   3  12   6      446.23      488.63     38.09 o 
   4  12   6       42.12       54.04     20.29 o 
   5  12   6        2.53       24.35     27.52 o 
   6  12   6       66.39       84.48     20.80 o 
   7  12   6       20.70        4.57     29.68 o 
   8  12   6       39.27       62.79     20.93 o 
   9  12   6       91.81      111.76     24.23 o 
  10  12   6      108.94      134.34     23.98 o 
  11  12   6      214.30      237.40     26.65 o 
   1  13   6       24.16       -9.64     27.90 o 
   2  13   6      363.88      440.93     39.85 o 
   3  13   6        3.03        7.48     30.82 o 
   4  13   6       73.36       39.96     23.34 o 
   5  13   6       11.12       10.91     30.95 o 
   6  13   6        6.52       11.29     29.17 o 
   7  13   6        8.32       -5.20     24.73 o 
   8  13   6      136.02      132.57     25.50 o 
   9  13   6       14.85       22.58     31.58 o 
   0  14   6        0.40       36.27     29.42 o 
   1  14   6        5.01      -42.81     28.54 o 
   2  14   6       15.73       40.46     30.31 o 
   3  14   6       25.89       47.06     23.08 o 
   4  14   6       18.68       16.74     30.95 o 
   5  14   6       91.13      148.04     25.37 o 
   1   1   7     1914.51     1898.55     29.09 o 
   2   1   7      469.82      515.21     19.96 o 
   3   1   7     1286.17     1448.43     27.45 o 
   4   1   7     4683.30     5587.90     50.56 o 
   5   1   7      137.67      163.59     12.82 o 
   6   1   7       60.35       39.45      6.22 o 
   7   1   7        0.15       15.73     10.91 o 
   8   1   7       94.55        3.30     11.67 o 
   9   1   7      218.05      227.07     19.04 o 
  10   1   7      378.92      378.91     22.60 o 
  11   1   7       87.27       78.15     10.53 o 
  12   1   7      705.20      602.35     29.61 o 
  13   1   7      327.26      356.19     25.90 o 
  14   1   7        7.73       23.34     20.42 o 
  15   1   7        2.47      -35.01     23.97 o 
  16   1   7      104.87       86.77     17.76 o 
  17   1   7        0.80       13.44     24.61 o 
  18   1   7       11.06      -10.53     26.89 o 
  19   1   7        5.44       16.74     27.65 o 
  20   1   7        0.02      -17.38     29.81 o 
   0   2   7    21932.14    21430.48    391.80 o 
   2   2   7        9.07        3.04      9.77 o 
   3   2   7       17.57       29.17      6.09 o 
   4   2   7     1425.94     1616.47     27.96 o 
   5   2   7     1741.38     1896.02     31.30 o 
   6   2   7      104.43       80.83      6.85 o 
   7   2   7     2354.19     2471.83     38.64 o 
   8   2   7       17.56       16.62     13.57 o 
   9   2   7        1.66        4.95     13.95 o 
  10   2   7     1285.34     1385.60     35.14 o 
  11   2   7     3117.53     2980.78     50.93 o 
  12   2   7       19.02       16.49     20.04 o 
  13   2   7     1639.33     1617.52     43.94 o 
  14   2   7     3000.08     3073.76     58.26 o 
  15   2   7      342.43      361.25     21.20 o 
  16   2   7      534.87      461.96     34.28 o 
  17   2   7      231.94      231.84     23.09 o 
  18   2   7      389.03      412.27     33.89 o 
  19   2   7       13.36        6.47     30.31 o 
  20   2   7      361.24      408.42     27.03 o 
   1   3   7     3327.31     3194.68     38.13 o 
   2   3   7      269.95      195.56     14.35 o 
   3   3   7     1034.65     1087.09     26.63 o 
   4   3   7     1539.65     1320.22     29.87 o 
   5   3   7     1437.11     1696.55     32.27 o 
   6   3   7     3328.05     3349.38     45.33 o 
   7   3   7       53.02       40.09      7.87 o 
   8   3   7     1158.00     1152.52     30.68 o 
   9   3   7      947.74     1005.59     30.15 o 
  10   3   7     4030.73     3776.57     55.57 o 
  11   3   7        3.63       28.41     17.50 o 
  12   3   7      429.69      399.47     26.92 o 
  13   3   7      150.32      117.11     13.58 o 
  14   3   7        7.51       11.42     23.72 o 
  15   3   7      370.63      385.51     32.75 o 
  16   3   7      761.80      858.42     40.02 o 
  17   3   7       39.86       27.91     30.06 o 
  18   3   7      681.95      711.23     43.56 o 
  19   3   7      886.47      688.98     50.18 o 
  20   3   7        0.05      -54.79     36.53 o 
   0   4   7     3060.98     2731.34     37.90 o 
   1   4   7     1106.76     1338.36     28.42 o 
   2   4   7     1319.14     1382.26     29.71 o 
   3   4   7     2308.72     2535.23     41.48 o 
   4   4   7      905.54     1085.67     29.27 o 
   6   4   7     1154.37     1000.06     29.42 o 
   7   4   7     2402.77     2604.63     44.75 o 
   8   4   7     4816.39     4918.74     62.06 o 
   9   4   7      730.34      684.74     28.35 o 
  10   4   7      136.43      132.97     14.08 o 
  11   4   7     1206.62     1029.02     35.25 o 
  12   4   7      146.41      115.33     13.20 o 
  13   4   7      315.48      253.86     19.29 o 
  14   4   7      314.56      328.61     29.07 o 
  15   4   7       69.41       68.63     18.52 o 
  16   4   7      613.98      562.73     36.45 o 
  17   4   7      244.70      217.37     23.73 o 
  18   4   7        0.91       -8.62     25.87 o 
  19   4   7       26.68       20.67     31.20 o 
   1   5   7     6912.25     7172.35     67.41 o 
   2   5   7     3411.69     3261.72     47.27 o 
   3   5   7      484.82      461.60     23.12 o 
   4   5   7      658.84      598.77     25.04 o 
   5   5   7       18.57       29.55      8.24 o 
   6   5   7      103.23        5.33     14.46 o 
   7   5   7       28.93       14.71     15.22 o 
   8   5   7      100.84      121.41     13.45 o 
   9   5   7      168.29      167.37     15.10 o 
  10   5   7     1292.58     1270.97     38.31 o 
  11   5   7      468.32      458.92     29.84 o 
  12   5   7     1046.32     1045.50     38.91 o 
  13   5   7      137.24      141.34     14.59 o 
  14   5   7      107.15       74.34     18.90 o 
  15   5   7       16.45       38.69     24.48 o 
  16   5   7       48.92       35.01     29.05 o 
  17   5   7        2.63       33.36     17.12 o 
  18   5   7       93.98      135.99     20.93 o 
  19   5   7      106.49      147.92     22.20 o 
   0   6   7     1292.70     1310.38     33.63 o 
   1   6   7      167.75      171.32     13.20 o 
   2   6   7      624.86      565.72     25.17 o 
   3   6   7        0.37       -4.19     12.18 o 
   4   6   7      532.02      524.21     26.30 o 
   5   6   7     1525.63     1605.07     40.14 o 
   6   6   7      937.36      839.46     30.27 o 
   7   6   7       10.44       16.62     16.87 o 
   8   6   7      522.60      425.76     28.45 o 
   9   6   7     1489.16     1421.22     42.28 o 
  10   6   7       36.75       51.50     12.30 o 
  11   6   7      504.34      514.18     32.00 o 
  12   6   7     1022.16     1007.83     40.30 o 
  13   6   7        3.00       18.52     24.35 o 
  14   6   7      104.54       86.27     17.76 o 
  15   6   7        1.17       -1.14     22.45 o 
  16   6   7       56.04       72.30     19.53 o 
  17   6   7       50.95       74.46     19.53 o 
  18   6   7        1.60      -17.25     26.25 o 
   1   7   7      918.25     1422.52     37.52 o 
   2   7   7     3273.12     3486.67     56.36 o 
   3   7   7       12.13       20.80     10.15 o 
   4   7   7       90.10       69.65     11.29 o 
   5   7   7      114.82      107.46     14.46 o 
   6   7   7       89.27       73.20     11.42 o 
   7   7   7      326.69      340.21     27.04 o 
   8   7   7       38.47       36.02     22.58 o 
   9   7   7        1.58        9.26     22.45 o 
  10   7   7     1267.32     1225.67     45.93 o 
  11   7   7      441.89      355.88     32.76 o 
  12   7   7      103.66       25.25     27.53 o 
  13   7   7       38.70       37.04     24.86 o 
  14   7   7        5.29       27.52     24.35 o 
  15   7   7        1.43      -30.44     25.37 o 
  16   7   7        1.95        2.79     26.38 o 
  17   7   7       28.41       36.15     29.17 o 
   0   8   7     2222.49     2183.23     49.26 o 
   1   8   7      417.70      488.75     27.94 o 
   2   8   7       54.78       33.62     12.05 o 
   3   8   7      629.09      642.00     31.13 o 
   4   8   7       82.37       85.88     12.81 o 
   5   8   7       48.99       56.07     12.43 o 
   6   8   7      336.82      276.48     19.42 o 
   7   8   7      312.18      299.56     29.32 o 
   8   8   7      255.13      281.11     19.80 o 
   9   8   7      178.27      189.95     16.88 o 
  10   8   7     1319.63     1247.37     47.71 o 
  11   8   7       46.73       20.68     27.91 o 
  12   8   7       35.84       53.65     18.39 o 
  13   8   7       42.16       40.59     27.40 o 
  14   8   7      594.32      485.46     39.37 o 
  15   8   7       96.38      101.36     20.42 o 
  16   8   7       70.45       71.67     22.45 o 
  17   8   7        9.88      -37.29     29.05 o 
   1   9   7      227.35      193.15     17.89 o 
   2   9   7        2.50       15.98     20.80 o 
   3   9   7      191.48      178.92     17.64 o 
   4   9   7     1016.23     1011.15     40.05 o 
   5   9   7      195.37      161.03     16.12 o 
   6   9   7       80.14       76.75     15.10 o 
   7   9   7      154.57      188.79     19.92 o 
   8   9   7        7.34       30.57     28.16 o 
   9   9   7      107.98       98.06     20.04 o 
  10   9   7        0.60        7.74     27.52 o 
  11   9   7       81.69       99.58     20.80 o 
  12   9   7       23.52       19.15     29.30 o 
  13   9   7       13.04       39.83     26.76 o 
  14   9   7        6.31      -18.90     24.48 o 
  15   9   7        0.29       -2.66     24.35 o 
  16   9   7       35.04       43.25     32.47 o 
   0  10   7       37.60       54.67     14.46 o 
   1  10   7        0.84      -22.70     20.04 o 
   2  10   7        1.34       31.07     22.83 o 
   3  10   7       92.29       87.28     15.10 o 
   4  10   7       13.82       22.45     26.76 o 
   5  10   7      409.36      411.45     33.90 o 
   6  10   7       37.04       70.65     18.90 o 
   7  10   7        8.27      -10.15     20.67 o 
   8  10   7      114.10      108.72     21.19 o 
   9  10   7      213.62      211.40     22.59 o 
  10  10   7        0.13       -2.28     21.94 o 
  11  10   7       11.94       39.19     19.03 o 
  12  10   7       42.95       35.90     21.56 o 
  13  10   7       38.19       -9.01     24.99 o 
  14  10   7       31.78       44.77     31.46 o 
   1  11   7      183.33      216.34     22.84 o 
   2  11   7      256.84      246.83     22.21 o 
   3  11   7      225.18      234.88     21.45 o 
   4  11   7        5.63       20.80     26.64 o 
   5  11   7       28.62       10.65     26.64 o 
   6  11   7      182.77      154.29     22.33 o 
   7  11   7      126.78      105.04     22.20 o 
   8  11   7        0.27       -1.14     21.43 o 
   9  11   7      195.79      210.12     25.76 o 
  10  11   7       84.26       78.52     23.21 o 
  11  11   7      116.38      107.83     24.36 o 
  12  11   7       79.65      100.97     23.59 o 
  13  11   7        7.15        8.37     30.06 o 
   0  12   7      220.00      209.88     23.60 o 
   1  12   7      163.00      174.20     22.96 o 
   2  12   7      220.25      250.23     24.49 o 
   3  12   7       20.53       36.15     28.79 o 
   4  12   7        2.04       37.16     28.28 o 
   5  12   7      248.62      279.30     24.24 o 
   6  12   7      420.79      473.61     39.86 o 
   7  12   7       98.15       86.90     22.83 o 
   8  12   7      306.48      298.36     28.17 o 
   9  12   7      160.66      199.82     25.25 o 
  10  12   7       13.54       -9.39     25.49 o 
  11  12   7       17.83       27.40     31.96 o 
   1  13   7      204.25      208.34     25.12 o 
   2  13   7      120.64      151.85     24.36 o 
   3  13   7        1.37       55.68     20.17 o 
   4  13   7      227.75      264.31     26.90 o 
   5  13   7       49.44       42.37     21.56 o 
   6  13   7       73.28      100.46     22.96 o 
   7  13   7       14.06      -29.43     26.51 o 
   8  13   7        4.43       18.90     30.95 o 
   0  14   7      229.80      255.30     26.90 o 
   1  14   7        6.54       42.11     28.41 o 
   2  14   7      109.26       88.67     24.36 o 
   3  14   7       26.90      -15.09     29.68 o 
   0   0   8       63.21       68.00      7.23 o 
   1   0   8    16174.66    18742.02     98.68 o 
   2   0   8       27.30        4.44     12.05 o 
   3   0   8     3482.36     4356.57     49.23 o 
   4   0   8        0.37       -0.89      9.01 o 
   5   0   8       43.92       41.86      6.60 o 
   6   0   8     1437.14     1505.38     30.61 o 
   7   0   8     2002.41     2040.68     36.79 o 
   8   0   8      508.99      495.51     21.98 o 
   9   0   8     1379.05     1530.75     35.16 o 
  10   0   8      722.01      880.60     29.23 o 
  11   0   8     1954.12     2020.66     43.23 o 
  12   0   8        2.96        0.76     18.26 o 
  13   0   8     1792.73     1681.03     43.83 o 
  14   0   8      172.22      141.73     14.72 o 
  15   0   8      180.36      223.70     19.03 o 
  16   0   8      394.87      414.59     33.77 o 
  17   0   8     1297.91     1369.57     48.33 o 
  18   0   8        0.07      -43.95     29.30 o 
  19   0   8       17.70      -20.29     27.40 o 
  20   0   8      767.71      879.44     46.74 o 
   1   1   8      397.99      332.82     17.03 o 
   2   1   8    25094.66    25777.73    507.19 o 
   3   1   8     6190.81     7370.75     63.76 o 
   4   1   8     1685.73     1732.94     31.68 o 
   5   1   8     1779.58     2293.36     36.54 o 
   6   1   8      223.42      231.03     15.49 o 
   7   1   8       57.88       60.64      7.48 o 
   8   1   8       13.79        3.55     12.56 o 
   9   1   8      107.28       98.58      9.52 o 
  10   1   8     2995.58     2759.22     46.96 o 
  11   1   8       98.16      104.16     11.93 o 
  12   1   8     2996.62     2807.18     52.80 o 
  13   1   8      111.53      130.67     14.21 o 
  14   1   8      137.62      144.89     13.96 o 
  15   1   8      178.87      188.93     19.29 o 
  16   1   8      941.10      984.97     42.19 o 
  17   1   8       78.22       89.30     19.54 o 
  18   1   8     1277.97     1354.23     50.35 o 
  19   1   8      152.43      125.35     23.60 o 
  20   1   8       76.37      100.97     22.71 o 
   0   2   8     5877.61     5994.51     52.50 o 
   1   2   8      272.38      529.94     17.65 o 
   2   2   8        6.60        7.61     10.27 o 
   3   2   8     2848.60     3228.86     44.94 o 
   4   2   8      400.00      375.29     17.28 o 
   5   2   8     2932.00     3046.57     40.54 o 
   6   2   8     1458.07     1414.73     29.71 o 
   7   2   8     1832.93     2082.08     37.02 o 
   8   2   8     4745.37     4735.67     56.29 o 
   9   2   8      228.36      215.39     19.80 o 
  10   2   8      435.36      444.23     23.62 o 
  11   2   8        1.95       31.20     10.65 o 
  12   2   8     1931.31     1845.59     44.74 o 
  13   2   8     3244.91     3238.22     59.33 o 
  14   2   8       22.88       38.56     23.85 o 
  15   2   8        0.27       20.17     23.21 o 
  16   2   8       24.79       33.61     27.27 o 
  17   2   8      220.93      175.74     20.94 o 
  18   2   8      153.46      204.26     22.96 o 
  19   2   8       40.33      -15.47     31.71 o 
  20   2   8      738.39      813.98     48.64 o 
   1   3   8      738.89      731.35     20.99 o 
   2   3   8    11289.89    11593.42     76.46 o 
   3   3   8      143.25      159.01     15.23 o 
   4   3   8     2126.89     2362.23     40.41 o 
   5   3   8        0.03       -2.54     10.27 o 
   6   3   8      404.07      475.41     20.32 o 
   7   3   8       30.94       22.71      7.86 o 
   8   3   8      577.40      591.49     24.14 o 
   9   3   8       66.01       45.92      9.64 o 
  10   3   8      285.93      257.93     21.20 o 
  11   3   8        6.47       17.50     17.50 o 
  12   3   8        9.98        6.85     21.05 o 
  13   3   8       44.81       20.93     22.45 o 
  14   3   8        7.43        8.75     23.59 o 
  15   3   8      156.64      156.18     19.92 o 
  16   3   8       25.55       24.48     27.27 o 
  17   3   8        7.46       -5.83     26.64 o 
  18   3   8       97.86      114.17     22.07 o 
  19   3   8       16.10      -27.52     30.06 o 
   0   4   8      870.86      802.81     23.42 o 
   1   4   8        0.01       -2.92     10.91 o 
   2   4   8        0.56       -1.52     10.27 o 
   3   4   8        0.82        4.31     11.67 o 
   4   4   8        7.21        7.48     11.92 o 
   5   4   8        1.09        0.00     10.65 o 
   6   4   8      836.49      839.43     27.47 o 
   7   4   8      193.89      176.66     13.33 o 
   8   4   8        1.99       -4.06     15.09 o 
   9   4   8      337.50      349.51     24.12 o 
  10   4   8     1031.79     1099.95     34.72 o 
  11   4   8      609.45      609.26     30.23 o 
  12   4   8        9.67       34.50     21.05 o 
  13   4   8      264.45      241.13     19.29 o 
  14   4   8      970.18      846.06     38.64 o 
  15   4   8      579.97      623.66     36.45 o 
  16   4   8        0.52       -7.86     26.00 o 
  17   4   8      146.06      164.42     21.31 o 
  18   4   8      290.65      275.89     23.48 o 
  19   4   8       46.80       18.27     21.56 o 
   1   5   8     1537.93     1461.23     33.41 o 
   2   5   8      259.61      256.18     18.41 o 
   3   5   8       20.00        9.01     14.71 o 
   4   5   8        6.84       -2.41     11.54 o 
   5   5   8       60.83       74.72      9.39 o 
   6   5   8        0.08       20.93     13.95 o 
   7   5   8      112.90       81.71     10.02 o 
   8   5   8      103.90        6.60     17.63 o 
   9   5   8      599.16      572.83     29.35 o 
  11   5   8      133.71      187.52     16.49 o 
  12   5   8       29.26        7.86     21.18 o 
  13   5   8        0.38       13.44     22.96 o 
  14   5   8       66.10       58.10     17.38 o 
  15   5   8      120.63      115.57     19.28 o 
  16   5   8       68.94       28.29     27.91 o 
  17   5   8      124.99      124.71     21.69 o 
  18   5   8        1.85      -22.20     26.00 o 
  19   5   8       25.92       20.55     30.31 o 
   0   6   8      348.31      210.53     14.22 o 
   1   6   8      123.95      125.11     11.93 o 
   2   6   8      395.03      587.22     26.16 o 
   3   6   8       39.95       43.89      8.50 o 
   4   6   8       39.34       19.15      9.26 o 
   5   6   8       19.07        0.89     17.12 o 
   6   6   8       54.10       21.44     18.90 o 
   7   6   8     1112.60     1088.19     36.51 o 
   8   6   8      126.92      122.18     13.45 o 
   9   6   8        0.84        7.61     20.55 o 
  10   6   8       60.54       72.94     13.83 o 
  11   6   8     1572.75     1480.89     46.98 o 
  12   6   8        4.97       16.11     22.20 o 
  13   6   8      619.73      614.84     36.83 o 
  14   6   8       23.57       15.35     23.85 o 
  15   6   8       94.24      116.45     20.42 o 
  16   6   8       16.22        5.20     27.65 o 
  17   6   8       43.10       13.83     29.81 o 
  18   6   8        0.05       -6.85     26.89 o 
   1   7   8     1878.06     1812.36     42.34 o 
   2   7   8      201.79      190.87     14.72 o 
   3   7   8      293.52      341.22     24.12 o 
   4   7   8      457.27      391.66     26.92 o 
   5   7   8     1003.46     1060.48     37.14 o 
   6   7   8       88.75       92.23     12.69 o 
   7   7   8       22.19      -15.22     19.15 o 
   8   7   8      617.33      592.86     34.04 o 
   9   7   8     1510.02     1580.22     48.50 o 
  10   7   8     1564.36     1432.43     48.88 o 
  11   7   8        4.25       12.56     25.37 o 
  12   7   8      149.83      127.25     19.16 o 
  13   7   8       12.32       -4.31     23.08 o 
  14   7   8      213.97      197.18     21.95 o 
  15   7   8      204.34      220.02     21.70 o 
  16   7   8      190.80      187.40     22.71 o 
  17   7   8        1.89      -13.44     26.76 o 
   0   8   8     5729.46     5463.27     74.33 o 
   1   8   8      885.94      890.74     36.11 o 
   2   8   8     2456.03     2415.65     52.60 o 
   3   8   8      269.64      282.15     27.03 o 
   4   8   8      126.60      130.55     13.83 o 
   5   8   8       28.46        3.17     23.09 o 
   6   8   8     4820.48     4697.56     77.28 o 
   7   8   8      348.66      384.89     31.74 o 
   8   8   8     2140.25     2063.69     55.71 o 
   9   8   8      534.76      639.14     36.07 o 
  10   8   8      179.98      170.66     21.95 o 
  11   8   8      442.53      435.96     35.42 o 
  12   8   8      318.90      306.13     22.97 o 
  13   8   8       11.66      -21.82     24.10 o 
  14   8   8      158.22      155.16     22.46 o 
  15   8   8        7.33       23.08     28.54 o 
  16   8   8      158.43      192.72     23.47 o 
   1   9   8      110.35       92.36     13.70 o 
   2   9   8      226.06      228.93     18.91 o 
   3   9   8      157.40      176.37     18.14 o 
   4   9   8      732.62      708.36     37.10 o 
   5   9   8       28.31        2.28     23.97 o 
   6   9   8       31.29       48.96     14.33 o 
   7   9   8        0.06        0.00     20.42 o 
   8   9   8      778.26      714.56     41.17 o 
   9   9   8       28.42       25.88     27.78 o 
  10   9   8      513.58      508.90     39.62 o 
  11   9   8        6.88       30.06     24.73 o 
  12   9   8       14.48      -22.20     22.83 o 
  13   9   8       26.79       25.49     19.91 o 
  14   9   8       30.51       27.27     29.68 o 
  15   9   8       48.72       21.94     29.43 o 
   0  10   8        3.21      -14.08     20.55 o 
   1  10   8        2.02       -3.80     19.79 o 
   2  10   8      437.09      488.93     32.25 o 
   3  10   8       10.57       32.72     24.99 o 
   4  10   8      344.85      338.78     22.09 o 
   5  10   8        0.11      -12.94     19.41 o 
   6  10   8      519.49      591.34     36.70 o 
   7  10   8      342.62      350.32     34.14 o 
   8  10   8      843.89      911.41     46.76 o 
   9  10   8       54.32       19.79     30.44 o 
  10  10   8      161.08      164.30     22.84 o 
  11  10   8      142.49      130.42     21.82 o 
  12  10   8       11.14        6.09     29.17 o 
  13  10   8       12.43      -10.53     23.97 o 
  14  10   8      333.97      361.82     28.55 o 
   1  11   8      464.03      423.80     34.03 o 
   2  11   8       29.11        3.81     27.78 o 
   3  11   8      182.29      203.77     21.82 o 
   4  11   8       47.94       88.41     19.53 o 
   5  11   8        0.18        1.40     26.00 o 
   6  11   8      120.47      146.27     21.95 o 
   7  11   8        0.62      -10.27     21.69 o 
   8  11   8        4.39      -17.63     22.83 o 
   9  11   8        1.50      -23.08     24.48 o 
  10  11   8      319.17      358.65     28.17 o 
  11  11   8       41.04       60.88     22.58 o 
  12  11   8      137.19      158.20     24.74 o 
   0  12   8      540.55      551.70     36.82 o 
   1  12   8       39.84        6.85     28.67 o 
   2  12   8      147.77      175.33     22.46 o 
   3  12   8        9.33       31.20     20.42 o 
   4  12   8       52.19       97.54     20.30 o 
   5  12   8       68.83       60.51     23.09 o 
   6  12   8      401.10      430.68     38.97 o 
   7  12   8      116.58      123.44     24.48 o 
   8  12   8      220.50      321.02     26.90 o 
   9  12   8      118.77      148.30     24.99 o 
  10  12   8        2.39       11.92     33.61 o 
   1  13   8       50.14       40.46     31.71 o 
   2  13   8        0.01      -26.63     24.48 o 
   3  13   8       68.88       91.71     21.31 o 
   4  13   8       12.14       15.85     29.68 o 
   5  13   8       33.01       51.37     21.94 o 
   6  13   8       11.96       -4.06     24.61 o 
   7  13   8        0.02      -20.42     25.37 o 
   0  14   8       21.01        0.00     25.75 o 
   1  14   8        1.41       12.30     21.94 o 
   1   1   9     3218.91     3451.90     44.89 o 
   2   1   9      239.03      243.51     12.82 o 
   3   1   9       78.35       87.42      8.88 o 
   4   1   9      303.06      397.72     20.70 o 
   5   1   9     1909.85     2279.95     38.45 o 
   6   1   9      374.59      408.31     19.30 o 
   7   1   9     2160.97     2398.76     40.76 o 
   8   1   9       86.09       72.95      9.13 o 
   9   1   9       21.33       36.28      8.75 o 
  10   1   9      946.32     1007.12     32.30 o 
  11   1   9      928.41      895.28     32.42 o 
  12   1   9      406.84      434.35     27.30 o 
  13   1   9        7.74        2.66     21.69 o 
  14   1   9      459.04      504.32     31.23 o 
  15   1   9        0.02       -5.07     23.84 o 
  16   1   9       65.58       72.05     18.65 o 
  17   1   9        5.13        9.39     28.03 o 
  18   1   9      504.91      537.29     40.25 o 
  19   1   9        5.47      -28.79     28.92 o 
   0   2   9     7475.61     7203.80     60.42 o 
   1   2   9      722.71      719.79     21.63 o 
   2   2   9     2353.28     2460.26     37.91 o 
   3   2   9     3134.97     4109.32     52.65 o 
   4   2   9      612.87      841.86     26.57 o 
   5   2   9     3279.79     3499.39     46.21 o 
   6   2   9      114.52      107.85      7.49 o 
   7   2   9      112.18      162.28     15.73 o 
   8   2   9     1432.51     1518.65     34.78 o 
   9   2   9      525.59      541.41     26.17 o 
  10   2   9      216.81      176.28     14.47 o 
  11   2   9      137.12      142.10     15.35 o 
  12   2   9       54.05       35.52     23.21 o 
  13   2   9        1.56       28.16     22.83 o 
  14   2   9      224.45      190.60     19.42 o 
  15   2   9        0.20      -27.52     24.73 o 
  16   2   9       17.13       25.62     26.89 o 
  17   2   9       32.36       34.50     26.89 o 
  18   2   9      190.00      243.48     23.09 o 
  19   2   9       86.38       27.15     30.44 o 
   1   3   9     3320.98     3145.48     42.02 o 
   2   3   9      530.48      633.05     22.62 o 
   3   3   9     1267.61     1311.74     29.18 o 
   4   3   9     3234.40     2912.34     47.35 o 
   5   3   9      123.90      157.09     11.42 o 
   6   3   9        0.67      -17.12     12.05 o 
   7   3   9       52.44       46.68      8.37 o 
   8   3   9       66.16       69.39      9.26 o 
   9   3   9      662.91      563.07     25.67 o 
  10   3   9     1081.86      936.39     33.07 o 
  11   3   9       51.00       29.43     12.30 o 
  12   3   9     6140.36     6037.06     76.62 o 
  13   3   9     2051.98     2221.49     52.38 o 
  14   3   9      106.82       93.75     19.16 o 
  15   3   9      645.01      692.84     39.50 o 
  16   3   9     1503.76     1548.92     52.29 o 
  17   3   9      346.04      312.35     25.00 o 
  18   3   9      286.74      290.86     24.62 o 
  19   3   9       24.41      -20.17     28.79 o 
   0   4   9     7263.85     7110.59     64.31 o 
   1   4   9     1042.54      966.96     26.48 o 
   2   4   9     2474.31     2292.18     39.03 o 
   3   4   9       47.36       43.51      6.60 o 
   4   4   9      573.43      460.80     23.89 o 
   5   4   9      411.51      222.26     17.91 o 
   6   4   9      728.52      580.96     25.68 o 
   7   4   9      677.90      393.99     22.50 o 
   8   4   9      315.75      222.41     20.69 o 
   9   4   9       68.82       60.64     10.40 o 
  10   4   9      258.61      234.67     16.25 o 
  11   4   9        0.72       23.84     18.77 o 
  12   4   9      826.85      876.14     35.46 o 
  13   4   9        0.44      -14.33     23.59 o 
  14   4   9      823.53      749.68     38.12 o 
  15   4   9      118.16      132.32     20.30 o 
  16   4   9       41.28       53.02     19.53 o 
  17   4   9      109.05       87.41     21.57 o 
  18   4   9      253.96      256.96     24.87 o 
  19   4   9        0.97      -16.49     29.43 o 
   1   5   9      524.43      460.58     22.74 o 
   2   5   9       26.13       -8.88     13.32 o 
   3   5   9      277.84      341.36     20.95 o 
   4   5   9     3018.68     3003.68     51.86 o 
   5   5   9        7.98       36.40      9.01 o 
   6   5   9       99.68      103.27     12.31 o 
   7   5   9       70.18       87.53     10.66 o 
   9   5   9       17.45       27.52     20.04 o 
  11   5   9      141.94      156.82     14.21 o 
  12   5   9      226.64      247.83     18.78 o 
  13   5   9        1.78        6.34     21.05 o 
  14   5   9      191.11      195.28     19.29 o 
  15   5   9        9.43       -1.14     25.75 o 
  16   5   9      110.42      124.70     20.55 o 
  17   5   9        0.38       31.96     27.52 o 
  18   5   9      406.20      405.28     39.22 o 
   0   6   9     2846.48     2692.79     46.58 o 
   1   6   9       94.64       76.50      9.77 o 
   2   6   9     1175.61     1096.48     32.20 o 
   3   6   9        0.16        6.47     16.36 o 
   4   6   9      432.58      478.77     27.30 o 
   5   6   9      244.93      264.25     22.59 o 
   6   6   9      716.68      654.37     31.14 o 
   7   6   9       40.13        1.90     21.31 o 
   8   6   9     1776.73     1656.11     47.15 o 
   9   6   9      447.02      402.89     29.71 o 
  10   6   9       90.44      100.85     13.83 o 
  11   6   9     1031.89      967.40     41.07 o 
  12   6   9       79.49       40.21     18.27 o 
  13   6   9       38.45       43.63     16.87 o 
  14   6   9        0.90       24.10     24.48 o 
  15   6   9       23.15        1.27     27.27 o 
  16   6   9      172.40      194.37     23.09 o 
  17   6   9       42.68       26.76     30.44 o 
  18   6   9       40.76       92.09     22.20 o 
   1   7   9      283.58      298.04     23.86 o 
   2   7   9       13.47       13.57     18.90 o 
   3   7   9        0.45       -1.52     14.46 o 
   4   7   9     2443.06     2323.72     52.22 o 
   5   7   9      314.95      321.03     26.02 o 
   6   7   9        4.65      -12.05     16.74 o 
   7   7   9       38.45       41.73     13.45 o 
   8   7   9     2923.94     2697.18     60.43 o 
   9   7   9      311.84      324.43     29.57 o 
  10   7   9      274.45      225.65     21.32 o 
  11   7   9       79.65       30.45     29.43 o 
  12   7   9        2.29        6.09     24.10 o 
  13   7   9        7.50       -6.60     22.70 o 
  14   7   9       54.66       40.46     27.78 o 
  15   7   9       11.44       13.57     26.89 o 
  16   7   9       19.56       24.23     26.76 o 
  17   7   9        5.17       50.10     20.04 o 
   0   8   9      731.97      706.68     34.57 o 
   1   8   9     1329.27     1162.05     39.97 o 
   2   8   9       38.08       -1.65     20.93 o 
   3   8   9       33.41        8.88     23.72 o 
   4   8   9      279.95      269.84     19.93 o 
   5   8   9      323.86      325.72     21.07 o 
   6   8   9        4.09      -16.62     19.15 o 
   7   8   9      303.29      298.65     22.21 o 
   8   8   9        6.62      -21.69     21.18 o 
   9   8   9      276.74      227.30     22.72 o 
  10   8   9      438.27      412.10     34.02 o 
  11   8   9      242.86      259.51     22.84 o 
  12   8   9       44.89       33.87     18.90 o 
  13   8   9      184.60      139.57     21.95 o 
  14   8   9      222.28      222.18     23.98 o 
  15   8   9        7.27        1.52     28.92 o 
  16   8   9        0.94      -13.70     26.51 o 
   1   9   9      743.08      684.37     35.32 o 
   2   9   9        0.10      -22.20     20.17 o 
   3   9   9       67.40       71.93     14.33 o 
   4   9   9      185.53      173.33     19.29 o 
   5   9   9     1357.38     1248.07     47.33 o 
   6   9   9      193.97      212.54     21.44 o 
   7   9   9       85.18       91.21     19.28 o 
   8   9   9        5.75       24.10     18.90 o 
   9   9   9       83.95       24.86     21.69 o 
  10   9   9        1.27       16.49     27.65 o 
  11   9   9       75.56       28.03     30.32 o 
  12   9   9       37.19       52.00     19.15 o 
  13   9   9       49.75       38.81     28.67 o 
  14   9   9        1.19       27.90     28.92 o 
  15   9   9        0.15       -1.40     25.87 o 
   0  10   9      812.00      829.12     41.30 o 
   1  10   9       29.31      -25.24     22.83 o 
   2  10   9      318.00      303.98     22.59 o 
   3  10   9       45.60       37.80     17.38 o 
   4  10   9        4.50       16.11     24.73 o 
   5  10   9       52.42       60.38     18.14 o 
   6  10   9       60.31       63.04     18.27 o 
   7  10   9      133.42      112.02     20.93 o 
   8  10   9       36.73       32.47     28.41 o 
   9  10   9        4.09       32.09     26.25 o 
  10  10   9       94.93      110.11     21.69 o 
  11  10   9      132.60       88.81     24.87 o 
  12  10   9       10.38       -6.47     25.87 o 
  13  10   9        2.04        1.65     30.44 o 
   1  11   9     1075.01     1203.75     48.69 o 
   2  11   9      159.76      147.30     20.93 o 
   3  11   9        1.08       -5.45     22.96 o 
   4  11   9       82.78       94.51     20.55 o 
   5  11   9      205.33      218.37     22.71 o 
   6  11   9       28.81       34.63     28.79 o 
   7  11   9       20.56       16.36     30.82 o 
   8  11   9       17.20      -18.14     26.64 o 
   9  11   9        2.01      -26.13     25.62 o 
  10  11   9      518.10      540.84     43.67 o 
  11  11   9        0.49      -12.05     25.87 o 
  12  11   9      228.88      247.55     26.77 o 
   0  12   9      160.71      184.98     22.33 o 
   1  12   9        1.82      -12.94     24.73 o 
   2  12   9      205.93      193.88     23.35 o 
   3  12   9       14.41       39.07     26.38 o 
   4  12   9      195.72      224.58     22.84 o 
   5  12   9      340.72      319.58     28.56 o 
   6  12   9       18.96       68.24     21.56 o 
   7  12   9       45.01       49.98     33.11 o 
   8  12   9      504.91      478.87     44.18 o 
   9  12   9      108.70      103.14     26.89 o 
   1  13   9        2.49      -28.41     26.00 o 
   2  13   9      121.86      187.88     23.72 o 
   3  13   9        8.10       38.05     29.55 o 
   4  13   9      181.17      250.71     25.38 o 
   5  13   9        1.33        8.37     30.44 o 
   6  13   9        9.27       13.70     30.19 o 
   1   0  10     4289.02     4639.98     55.34 o 
   2   0  10      265.01      315.63     19.04 o 
   3   0  10       30.11       35.14      7.99 o 
   5   0  10        0.55       -6.09     10.78 o 
   6   0  10       37.22       17.38      7.74 o 
   7   0  10      647.24      747.21     27.07 o 
   8   0  10       12.45       33.61      8.75 o 
   9   0  10     1683.12     1911.31     41.42 o 
  10   0  10      200.06      241.37     21.45 o 
  11   0  10      140.21      117.74     13.20 o 
  12   0  10      782.09      866.06     34.95 o 
  13   0  10      116.10      133.21     14.84 o 
  14   0  10      488.87      469.04     32.63 o 
  15   0  10      864.36      883.41     41.43 o 
  16   0  10      114.70      166.70     21.19 o 
  17   0  10      151.46      155.54     22.58 o 
  18   0  10      257.02      295.16     26.39 o 
  19   0  10      217.01      176.88     24.11 o 
   1   1  10     8088.34     8562.46     74.19 o 
   2   1  10     2381.71     2760.75     43.39 o 
   3   1  10      786.80      769.25     26.97 o 
   4   1  10     7993.69     9106.46     80.00 o 
   5   1  10       53.50       24.48     14.84 o 
   6   1  10      151.59       -8.76     12.69 o 
   7   1  10       90.71      142.73     12.43 o 
   8   1  10     2045.82     2340.99     44.16 o 
   9   1  10      226.63      254.59     21.83 o 
  10   1  10      952.60      854.04     31.54 o 
  11   1  10        8.56        1.65     19.53 o 
  12   1  10     2699.86     2814.87     54.39 o 
  13   1  10      379.35      480.11     30.72 o 
  14   1  10      334.96      374.06     29.32 o 
  15   1  10       54.68       64.31     18.01 o 
  16   1  10      490.82      578.32     36.82 o 
  17   1  10      118.29       89.06     22.84 o 
  18   1  10      192.04      210.11     22.20 o 
  19   1  10       20.44       12.43     21.05 o 
   0   2  10    15922.05    16194.43     97.04 o 
   1   2  10       63.47       45.80      8.12 o 
   2   2  10     1877.23     1971.77     37.30 o 
   3   2  10      602.25      546.21     15.51 o 
   4   2  10        0.34       -9.89     11.41 o 
   5   2  10      227.34      274.93     19.80 o 
   6   2  10        6.40       17.76      7.36 o 
   7   2  10      711.45      729.01     25.80 o 
   8   2  10      294.42      307.71     20.95 o 
   9   2  10     1509.28     1626.36     38.09 o 
  10   2  10       19.43       12.43     10.65 o 
  11   2  10     1827.79     1993.55     46.26 o 
  12   2  10      305.69      313.64     27.92 o 
  13   2  10        0.17       27.40     22.58 o 
  14   2  10       69.84       50.87     17.89 o 
  15   2  10      664.10      598.75     36.83 o 
  16   2  10       87.34      103.26     20.17 o 
  17   2  10       99.41      104.02     20.93 o 
  18   2  10       29.48       45.66     19.79 o 
  19   2  10       10.52        1.40     28.66 o 
   1   3  10     1013.63      986.83     26.86 o 
   2   3  10      164.99       15.36     13.45 o 
   3   3  10     1024.59     1045.93     27.37 o 
   4   3  10     1492.33     1526.67     33.53 o 
   5   3  10      502.06      533.83     22.23 o 
   6   3  10      100.82      116.85     11.29 o 
   7   3  10      219.68      250.03     19.16 o 
   8   3  10     1244.41     1242.10     33.60 o 
   9   3  10       37.43       39.58      9.51 o 
  10   3  10      182.50      177.65     15.35 o 
  11   3  10        1.34        9.39     20.80 o 
  12   3  10     1511.55     1502.35     43.66 o 
  13   3  10      203.80      211.78     20.18 o 
  14   3  10      499.38      502.05     34.54 o 
  15   3  10        6.10        9.89     27.14 o 
  16   3  10      346.92      369.98     34.52 o 
  17   3  10      109.02      121.91     21.19 o 
  18   3  10       36.69       27.90     29.43 o 
  19   3  10       25.59        9.89     28.41 o 
   0   4  10      356.16      351.75     21.46 o 
   1   4  10      714.06      708.43     24.54 o 
   2   4  10      752.23      701.51     25.56 o 
   3   4  10     1273.75     1118.53     31.59 o 
   4   4  10      436.91      483.53     24.51 o 
   5   4  10      226.44      238.99     19.17 o 
   6   4  10      664.41      626.66     27.70 o 
   7   4  10       12.53       -1.40     13.57 o 
   8   4  10      146.71      124.73     10.66 o 
   9   4  10      307.18      263.14     24.12 o 
  10   4  10      272.85      295.22     25.13 o 
  11   4  10      209.29      197.71     17.51 o 
  12   4  10       16.38       20.29     23.72 o 
  13   4  10      141.29      119.89     19.28 o 
  14   4  10      110.88       65.71     13.45 o 
  15   4  10       54.04       24.23     27.53 o 
  16   4  10        4.97       11.03     27.02 o 
  17   4  10       44.86       37.55     28.92 o 
  18   4  10      103.41      191.68     21.82 o 
   1   5  10     1874.82     1982.46     39.81 o 
   2   5  10      178.62      232.61     19.04 o 
   3   5  10      107.79      139.18     12.94 o 
   4   5  10     1215.17     1156.51     36.66 o 
   5   5  10     1328.99     1465.68     41.13 o 
   6   5  10      218.52      242.15     22.97 o 
   7   5  10      137.66      161.77     12.56 o 
   8   5  10        1.73       16.23     19.41 o 
   9   5  10      250.45      216.90     18.28 o 
  10   5  10     1294.61     1201.63     40.97 o 
  11   5  10        0.83       14.97     21.56 o 
  12   5  10       27.12        6.22     24.73 o 
  13   5  10       76.28       79.54     19.41 o 
  14   5  10      506.41      529.20     36.06 o 
  15   5  10      198.20      265.69     22.20 o 
  16   5  10       55.69       76.11     20.42 o 
  17   5  10        0.88       -2.54     26.51 o 
  18   5  10        0.67       11.54     19.53 o 
   0   6  10     1018.32      950.81     32.44 o 
   1   6  10      907.07      882.32     30.39 o 
   2   6  10      655.89      537.79     27.58 o 
   3   6  10      287.54      279.90     21.71 o 
   4   6  10      317.78      332.98     24.88 o 
   5   6  10      592.45      655.27     31.38 o 
   6   6  10      274.78      269.34     25.39 o 
   7   6  10      331.00      368.89     29.32 o 
   8   6  10      934.85      939.00     38.65 o 
   9   6  10      131.32      125.60     14.84 o 
  10   6  10      326.91      283.05     28.05 o 
  11   6  10       90.22       70.66     18.39 o 
  12   6  10       34.32       24.99     24.99 o 
  13   6  10        5.19      -18.39     23.08 o 
  14   6  10      179.05      176.62     20.17 o 
  15   6  10      291.20      297.34     23.99 o 
  16   6  10      106.19      120.39     22.83 o 
  17   6  10        2.35       14.46     20.29 o 
   1   7  10     1289.34     1154.44     37.93 o 
   2   7  10      274.91      274.92     25.39 o 
   3   7  10      151.02      160.00     16.24 o 
   4   7  10     2398.39     2197.41     51.69 o 
   5   7  10      207.83      167.38     14.21 o 
   6   7  10       83.23       67.74     14.08 o 
   7   7  10      291.72      234.17     19.80 o 
   8   7  10      648.76      524.38     34.93 o 
   9   7  10      194.83      197.31     20.18 o 
  10   7  10      237.25      222.20     20.18 o 
  11   7  10      560.64      548.97     35.18 o 
  12   7  10       57.35       61.27     19.41 o 
  13   7  10       67.54       60.00     20.68 o 
  14   7  10        4.35       26.76     26.76 o 
  15   7  10       35.97        8.37     28.16 o 
  16   7  10       18.63       23.34     29.43 o 
   0   8  10     3387.87     3152.09     60.38 o 
   1   8  10     1296.92     1257.89     42.50 o 
   2   8  10      601.30      610.49     34.81 o 
   3   8  10     3002.16     3094.53     61.98 o 
   4   8  10      612.66      585.20     35.69 o 
   5   8  10      123.82      138.29     14.84 o 
   6   8  10      192.99      195.67     19.29 o 
   7   8  10      957.92      861.21     40.68 o 
   8   8  10      155.24      186.76     19.79 o 
   9   8  10      669.96      605.26     39.76 o 
  10   8  10      315.94      333.67     24.88 o 
  11   8  10       48.08       47.31     19.79 o 
  12   8  10      217.10      204.04     23.73 o 
  13   8  10       33.24       37.42     20.29 o 
  14   8  10      639.87      663.39     46.73 o 
  15   8  10        2.89       -2.66     24.35 o 
   1   9  10      460.69      427.01     32.25 o 
   2   9  10       57.80       67.74     14.21 o 
   3   9  10      581.52      535.58     34.16 o 
   4   9  10       63.12       38.56     25.37 o 
   5   9  10      181.04      155.05     20.17 o 
   6   9  10       16.35      -16.87     20.93 o 
   7   9  10      210.40      199.47     21.83 o 
   8   9  10      216.07      225.11     22.84 o 
   9   9  10        8.13       26.38     27.02 o 
  10   9  10      666.44      728.00     42.67 o 
  11   9  10       22.02       -5.96     23.08 o 
  12   9  10      250.71      245.03     22.97 o 
  13   9  10       91.96      105.29     22.58 o 
  14   9  10        4.40       25.37     30.06 o 
   0  10  10     4721.25     4568.41     79.85 o 
   1  10  10      176.62      213.03     22.84 o 
   2  10  10      481.92      461.15     36.57 o 
   3  10  10       77.94      103.77     18.52 o 
   4  10  10      164.85      186.64     20.93 o 
   5  10  10        8.96       -8.50     20.17 o 
   6  10  10       40.52       41.22     25.37 o 
   7  10  10        0.04        9.89     23.72 o 
   8  10  10      206.37      227.13     24.24 o 
   9  10  10        1.20      -10.65     23.72 o 
  10  10  10      100.98       77.38     23.21 o 
  11  10  10      159.80      169.75     24.23 o 
  12  10  10      101.30       96.16     24.10 o 
  13  10  10      161.92      170.13     25.63 o 
   1  11  10        0.53      -38.62     25.75 o 
   2  11  10        7.43      -22.20     25.49 o 
   3  11  10      143.74      171.27     21.06 o 
   4  11  10       66.06       43.26     29.18 o 
   5  11  10      127.11      124.71     22.46 o 
   6  11  10        0.18        8.88     27.52 o 
   7  11  10       59.88       78.77     21.82 o 
   8  11  10      444.66      436.81     28.82 o 
   9  11  10      329.89      335.18     28.05 o 
  10  11  10      198.23       -7.99     25.50 o 
  11  11  10        6.28       20.55     31.07 o 
   0  12  10      151.38      184.34     23.22 o 
   1  12  10       10.78       24.10     27.40 o 
   2  12  10      181.58      181.82     23.47 o 
   3  12  10       42.76       34.75     20.80 o 
   4  12  10       13.98       36.53     29.81 o 
   5  12  10       47.21       14.08     31.84 o 
   6  12  10       58.58       95.13     22.58 o 
   7  12  10        1.72        0.00     24.35 o 
   8  12  10       61.99       44.14     38.43 o 
   9  12  10       13.70       -1.40     27.78 o 
   1  13  10        0.11        1.52     31.33 o 
   2  13  10        1.68       17.38     29.30 o 
   3  13  10       42.69       12.94     33.74 o 
   4  13  10       87.51       57.97     35.14 o 
   5  13  10        1.49       40.84     29.17 o 
   1   1  11      348.67      437.49     12.83 o 
   2   1  11     2588.99     2822.00     46.85 o 
   3   1  11      215.27      200.80     20.05 o 
   4   1  11      843.48      967.33     32.44 o 
   5   1  11        5.27       16.74     15.35 o 
   6   1  11      151.91       -9.52     13.70 o 
   7   1  11       17.17       14.71      9.39 o 
   8   1  11      687.17      912.98     32.03 o 
   9   1  11       53.61       23.34     19.66 o 
  10   1  11      637.22      648.95     29.47 o 
  11   1  11      607.45      626.12     31.76 o 
  12   1  11      961.39     1049.82     39.54 o 
  13   1  11       25.41       31.08     24.48 o 
  14   1  11       79.06       88.92     19.15 o 
  15   1  11      524.08      482.25     37.46 o 
  16   1  11      538.64      657.21     37.96 o 
  17   1  11        5.46      -26.89     26.89 o 
  18   1  11        6.51       -2.54     27.90 o 
  19   1  11       22.29       43.89     30.19 o 
   0   2  11     2150.88     2098.56     39.23 o 
   1   2  11      112.08      104.68      9.77 o 
   2   2  11      599.73      612.23     25.04 o 
   3   2  11     3276.56     3244.61     54.50 o 
   4   2  11      140.68      140.85     12.05 o 
   5   2  11     1654.06     1800.89     40.80 o 
   6   2  11      278.24      274.19     20.69 o 
   8   2  11      232.80      243.30     15.23 o 
   9   2  11      135.91      116.22     12.05 o 
  10   2  11      101.98      121.16     14.84 o 
  11   2  11       98.07       73.45     13.19 o 
  12   2  11       46.61       72.94     12.81 o 
  13   2  11      371.72      349.09     31.10 o 
  14   2  11      314.12      327.20     21.45 o 
  15   2  11      129.00      159.85     21.19 o 
  16   2  11       29.68       39.19     27.27 o 
  17   2  11      434.11      512.84     36.43 o 
  18   2  11      100.69       91.21     22.20 o 
   1   3  11      798.60      846.09     27.09 o 
   3   3  11     1871.85     1860.29     38.41 o 
   4   3  11     1114.72     1024.76     31.57 o 
   5   3  11      809.40      791.13     27.21 o 
   6   3  11       67.26       60.64      9.51 o 
   7   3  11     1194.53     1259.20     35.00 o 
   8   3  11       27.75       31.84      9.26 o 
   9   3  11        0.29       13.57     10.02 o 
  10   3  11     1187.78     1168.61     37.78 o 
  11   3  11       84.22      109.48     12.94 o 
  12   3  11       82.34       91.46     14.08 o 
  13   3  11      105.46      112.91     18.78 o 
  14   3  11       68.28       99.07     19.66 o 
  15   3  11      449.33      436.59     34.91 o 
  16   3  11       21.25       30.31     26.38 o 
  17   3  11       16.15       11.54     27.90 o 
  18   3  11        0.14      -41.47     29.04 o 
   0   4  11     1800.31     1877.24     38.27 o 
   1   4  11      506.19      578.40     23.63 o 
   2   4  11       31.81        9.64     16.74 o 
   3   4  11     2659.33     2487.01     44.25 o 
   4   4  11      223.55      240.89     20.81 o 
   5   4  11     1111.79      955.14     33.59 o 
   6   4  11       30.33       -2.16     14.84 o 
   8   4  11      677.40      639.38     28.97 o 
   9   4  11      449.24      384.36     25.78 o 
  10   4  11      161.07      196.54     17.38 o 
  11   4  11     1022.40      998.82     39.16 o 
  12   4  11      944.39      975.16     40.29 o 
  13   4  11       68.43       69.39     19.15 o 
  14   4  11       37.04       28.03     26.76 o 
  15   4  11      361.03      436.75     35.16 o 
  16   4  11      135.98      178.25     23.22 o 
  17   4  11      305.51      331.73     24.49 o 
  18   4  11       23.70        4.19     30.31 o 
   1   5  11      349.14      358.30     22.85 o 
   2   5  11      445.23      380.37     24.64 o 
   3   5  11      121.74      122.06     10.91 o 
   4   5  11     1044.55     1001.93     33.84 o 
   5   5  11     1479.24     1442.22     42.03 o 
   6   5  11       82.70       83.98     11.92 o 
   7   5  11     1615.37     1524.17     43.05 o 
   8   5  11       48.05       44.52     11.67 o 
   9   5  11      199.71      239.07     17.00 o 
  10   5  11      441.51      377.34     30.60 o 
  11   5  11        6.28        1.01     24.73 o 
  12   5  11     1545.69     1405.56     47.22 o 
  13   5  11      356.12      380.66     32.24 o 
  14   5  11       54.44       78.01     20.80 o 
  15   5  11      214.38      204.54     23.98 o 
  16   5  11      781.93      780.32     44.20 o 
  17   5  11        0.34       -2.66     27.27 o 
   0   6  11     4726.06     4722.90     64.26 o 
   1   6  11       66.01       74.59     11.42 o 
   2   6  11     1211.79     1186.46     36.65 o 
   3   6  11      556.00      444.21     28.33 o 
   4   6  11      332.01      347.83     27.93 o 
   5   6  11      225.74      277.93     25.13 o 
   6   6  11      805.96      872.39     36.48 o 
   7   6  11       12.09       -5.07     17.25 o 
   8   6  11       11.13       -6.21     18.26 o 
   9   6  11       23.25       27.78     12.30 o 
  10   6  11       89.46       55.31     17.63 o 
  11   6  11       53.22       19.28     25.75 o 
  12   6  11      112.29      123.06     19.03 o 
  13   6  11        3.64       23.21     18.01 o 
  14   6  11      539.55      546.61     38.35 o 
  15   6  11      128.98      136.38     22.45 o 
  16   6  11       46.20       39.32     30.06 o 
  17   6  11      163.10      159.35     24.99 o 
   1   7  11      391.42      330.61     28.31 o 
   2   7  11       34.94       34.88     12.56 o 
   3   7  11       44.08      -11.42     20.42 o 
   4   7  11      745.41      558.23     34.69 o 
   5   7  11      993.70      902.12     38.14 o 
   6   7  11      219.32      217.00     19.16 o 
   7   7  11     1212.58     1150.91     43.88 o 
   8   7  11      211.71      233.61     20.56 o 
   9   7  11      187.65      160.13     20.17 o 
  10   7  11       14.37       12.30     25.62 o 
  11   7  11       16.53       26.38     25.24 o 
  12   7  11      604.50      650.58     40.38 o 
  13   7  11      347.46      332.53     24.37 o 
  14   7  11       16.33       24.73     28.03 o 
  15   7  11      220.97      239.05     25.88 o 
  16   7  11       84.96       85.24     21.56 o 
   0   8  11     1046.89     1050.35     40.56 o 
   1   8  11      189.71      253.91     18.53 o 
   2   8  11      113.42      108.09     14.46 o 
   3   8  11      272.31      275.03     19.55 o 
   4   8  11       29.49        8.88     25.24 o 
   5   8  11      124.08      136.89     15.22 o 
   6   8  11       26.57       24.23     25.11 o 
   7   8  11      435.71      396.87     33.52 o 
   8   8  11      317.65      231.12     22.59 o 
   9   8  11        1.55       -5.33     20.67 o 
  10   8  11       72.78       68.75     19.92 o 
  11   8  11      110.88       46.94     30.19 o 
  12   8  11      216.46      198.58     22.71 o 
  13   8  11        7.79       -2.54     24.48 o 
  14   8  11      127.14       79.42     24.36 o 
  15   8  11       61.13       55.81     22.45 o 
   1   9  11        8.39        3.30     23.97 o 
   2   9  11        9.26       20.17     23.34 o 
   3   9  11       39.26       16.24     25.88 o 
   4   9  11      326.35      363.39     32.49 o 
   5   9  11       10.27       -6.09     20.80 o 
   6   9  11       15.58        0.00     20.93 o 
   7   9  11      130.57      119.13     20.30 o 
   8   9  11       32.33       41.98     17.63 o 
   9   9  11       22.73      -17.00     21.94 o 
  10   9  11       26.70       33.10     20.29 o 
  11   9  11        4.59       -3.68     23.84 o 
  12   9  11       24.66       16.87     28.67 o 
  13   9  11        4.51      -27.90     25.24 o 
  14   9  11       33.91       17.88     29.55 o 
   0  10  11      530.84      540.80     41.52 o 
   1  10  11      396.30      352.52     25.26 o 
   2  10  11        0.07      -12.68     23.34 o 
   3  10  11      190.66      211.64     20.68 o 
   4  10  11       31.87      -31.33     23.97 o 
   5  10  11       71.01       64.19     19.66 o 
   6  10  11        0.71       24.10     25.49 o 
   7  10  11       23.25       45.28     29.17 o 
   8  10  11      189.36      165.58     24.49 o 
   9  10  11        0.17       -9.77     22.58 o 
  10  10  11       42.22       30.44     30.44 o 
  11  10  11      150.47      198.04     25.37 o 
  12  10  11       12.38       16.62     30.69 o 
   1  11  11      247.73      193.01     22.21 o 
   2  11  11      259.58      293.77     25.00 o 
   3  11  11        9.20       23.59     19.28 o 
   4  11  11      490.91      479.01     39.61 o 
   5  11  11       19.47       54.03     19.91 o 
   6  11  11       33.59       30.70     20.42 o 
   7  11  11      199.19      217.73     25.76 o 
   8  11  11       19.84       -3.81     24.86 o 
   9  11  11       34.37       35.90     23.47 o 
  10  11  11       21.46       -8.12     26.26 o 
   0  12  11      339.94      316.66     26.27 o 
   1  12  11       10.06       17.50     29.43 o 
   2  12  11      178.06      224.19     23.98 o 
   3  12  11        2.63       36.40     28.03 o 
   4  12  11      120.79      115.44     22.20 o 
   5  12  11       22.93       45.03     21.56 o 
   6  12  11      272.00      270.42     27.16 o 
   7  12  11      123.04      139.55     25.37 o 
   8  12  11       27.01        5.20     35.90 o 
   1  13  11      143.49      169.87     24.87 o 
   2  13  11        0.78       -6.85     28.28 o 
   3  13  11       16.02       23.97     21.18 o 
   0   0  12      284.15      341.00     20.95 o 
   1   0  12      278.70      366.25     22.85 o 
   2   0  12       73.68       64.57      7.74 o 
   3   0  12     1097.03     1098.11     33.60 o 
   4   0  12      927.90      958.26     32.18 o 
   5   0  12     1286.44     1575.93     39.60 o 
   6   0  12       18.99        1.65     17.00 o 
   7   0  12      561.92      555.79     27.31 o 
   8   0  12       18.16       23.21     17.38 o 
   9   0  12     1059.70     1193.29     37.14 o 
  10   0  12      693.55      802.23     32.02 o 
  11   0  12     1925.24     2126.29     50.21 o 
  12   0  12     1352.24     1459.39     45.93 o 
  13   0  12       53.27       38.05     25.37 o 
  14   0  12      261.41      299.87     21.83 o 
  15   0  12      876.37      897.46     43.71 o 
  16   0  12      242.72      247.32     21.45 o 
  17   0  12      358.74      384.57     37.95 o 
  18   0  12       41.37       49.47     30.82 o 
   1   1  12      752.87      651.15     30.14 o 
   2   1  12     1402.09     1613.78     41.41 o 
   3   1  12     1708.65     2124.36     44.89 o 
   4   1  12       90.53       90.58     11.04 o 
   5   1  12     2602.26     2855.82     53.31 o 
   6   1  12      193.98      228.94     22.84 o 
   7   1  12     3773.83     4409.29     62.43 o 
   8   1  12      387.11      492.76     27.55 o 
   9   1  12       15.79       20.93     11.03 o 
  10   1  12      270.91      279.22     26.53 o 
  11   1  12      132.74      125.10     14.72 o 
  12   1  12     2263.70     2516.29     55.59 o 
  13   1  12       31.86       40.72     25.62 o 
  14   1  12       12.72       34.50     23.85 o 
  15   1  12      295.78      292.27     23.73 o 
  16   1  12      314.97      319.69     23.99 o 
  17   1  12       46.92       75.60     19.53 o 
  18   1  12       12.14       34.37     28.03 o 
   0   2  12      198.44      247.36     23.10 o 
   1   2  12     1131.24     1125.98     32.97 o 
   2   2  12       84.72       79.55     10.40 o 
   3   2  12     1657.79     1343.21     53.80 o 
   4   2  12     2049.63     2433.55     49.65 o 
   5   2  12     2792.82     2974.40     54.61 o 
   6   2  12      432.44      494.38     26.80 o 
   7   2  12       83.36       -1.52     16.62 o 
   8   2  12      902.44     1001.88     34.33 o 
   9   2  12     2727.23     2704.50     52.24 o 
  10   2  12       50.79       38.18     11.80 o 
  11   2  12      111.00      141.33     13.83 o 
  12   2  12        1.84       -6.72     22.70 o 
  13   2  12      177.29      189.94     19.79 o 
  14   2  12      167.62      185.24     19.79 o 
  15   2  12        1.16       -5.71     26.13 o 
  16   2  12       83.16       90.95     21.18 o 
  17   2  12       29.03       24.73     19.28 o 
  18   2  12        0.09       15.22     28.79 o 
   1   3  12        1.99        2.03     15.35 o 
   2   3  12       70.54      -18.65     17.63 o 
   3   3  12      453.99      443.13     26.04 o 
   4   3  12      152.49      182.34     11.67 o 
   5   3  12        3.43       -8.37     15.85 o 
   6   3  12      158.45      174.60     14.21 o 
   7   3  12     1909.53     2118.35     44.75 o 
   8   3  12       67.44      123.81     10.78 o 
   9   3  12      321.15      339.43     26.15 o 
  10   3  12      369.91      342.38     27.17 o 
  11   3  12       37.74       51.88     13.32 o 
  12   3  12      556.80      592.80     36.32 o 
  13   3  12      242.86      242.25     21.19 o 
  14   3  12        0.41        2.28     25.75 o 
  15   3  12      389.90      440.71     35.16 o 
  16   3  12       94.21       70.79     20.04 o 
  17   3  12        7.20      -41.60     27.78 o 
  18   3  12        0.03       -2.79     28.41 o 
   0   4  12      642.88      563.46     25.80 o 
   1   4  12      404.93      352.64     22.22 o 
   2   4  12      305.04      279.79     20.31 o 
   3   4  12      121.46      102.01     10.66 o 
   4   4  12      281.26      232.54     20.82 o 
   5   4  12       17.71        4.57     20.42 o 
   8   4  12      467.62      541.71     28.83 o 
   9   4  12      196.23      209.63     16.12 o 
  10   4  12      411.80      455.27     30.22 o 
  11   4  12      773.64      770.99     37.61 o 
  12   4  12      598.44      642.37     36.32 o 
  13   4  12      115.08       59.88     19.79 o 
  14   4  12      173.65      171.54     21.44 o 
  15   4  12      488.58      489.93     36.56 o 
  16   4  12       19.37        5.20     28.41 o 
  17   4  12        0.26        1.40     27.40 o 
   1   5  12      455.46      523.86     26.54 o 
   2   5  12     1531.92     1464.37     38.98 o 
   3   5  12       22.63       11.92     10.27 o 
   4   5  12        8.25       -8.37     15.73 o 
   5   5  12      146.20      177.00     15.86 o 
   6   5  12        0.02       -6.47     15.35 o 
   7   5  12      916.89      713.82     35.60 o 
   8   5  12      684.82      629.90     32.65 o 
   9   5  12       36.58        5.07     24.48 o 
  10   5  12        1.88        2.03     22.32 o 
  11   5  12      805.52      759.06     38.50 o 
  12   5  12        4.68       20.04     27.52 o 
  13   5  12      134.90      166.58     21.44 o 
  14   5  12        6.74       38.05     26.38 o 
  15   5  12       14.09       27.14     27.27 o 
  16   5  12       69.24       65.20     19.53 o 
  17   5  12      223.69      225.47     24.62 o 
   0   6  12      371.03      317.14     26.15 o 
   1   6  12     1059.11     1001.52     35.74 o 
   2   6  12     1098.18     1061.01     35.87 o 
   3   6  12     2196.39     1931.87     48.48 o 
   4   6  12      354.66      367.64     27.55 o 
   5   6  12      201.34      173.98     17.51 o 
   6   6  12      624.99      558.30     35.06 o 
   7   6  12       27.35        3.42     23.34 o 
   8   6  12      257.75      213.84     19.54 o 
   9   6  12       66.25       69.01     16.36 o 
  10   6  12       10.28        9.13     24.48 o 
  11   6  12       60.89       56.45     16.87 o 
  12   6  12       24.70       23.08     27.02 o 
  13   6  12        7.94       15.09     26.38 o 
  14   6  12       40.74      -18.39     29.55 o 
  15   6  12       12.78      -33.48     27.90 o 
  16   6  12       35.26        8.63     30.57 o 
   1   7  12     3673.22     3452.01     62.08 o 
   2   7  12       25.85        8.50     21.94 o 
   3   7  12      242.51      202.04     18.78 o 
   4   7  12        1.13       -6.09     19.15 o 
   5   7  12     1883.70     1818.26     51.73 o 
   6   7  12        1.84      -17.63     17.50 o 
   7   7  12       46.22        9.77     24.99 o 
   8   7  12      190.29      155.82     20.43 o 
   9   7  12       42.39       30.32     27.14 o 
  10   7  12       12.53      -19.28     22.70 o 
  11   7  12        0.57       24.73     23.84 o 
  12   7  12      525.86      454.93     38.98 o 
  13   7  12      189.95      119.90     24.61 o 
  14   7  12       31.39       14.21     28.92 o 
  15   7  12        4.46       16.11     29.17 o 
   0   8  12      101.44      138.79     14.59 o 
   1   8  12      805.76      661.68     35.45 o 
   2   8  12        7.68       25.11     22.20 o 
   3   8  12     1149.75      989.17     41.20 o 
   4   8  12        0.43      -10.40     18.90 o 
   5   8  12       12.84       20.42     25.11 o 
   6   8  12      184.87      162.16     20.30 o 
   7   8  12        1.36       26.25     24.35 o 
   8   8  12        0.12      -24.35     22.20 o 
   9   8  12      226.99      208.10     22.71 o 
  10   8  12      304.43      236.56     22.97 o 
  11   8  12      539.07      563.11     41.77 o 
  12   8  12       23.05       31.46     20.04 o 
  13   8  12       48.91        4.44     30.19 o 
  14   8  12       78.00      134.21     22.45 o 
   1   9  12      154.19      140.58     19.67 o 
   2   9  12        6.67      -31.20     20.80 o 
   3   9  12      187.88      207.71     20.56 o 
   4   9  12       84.33       38.69     27.27 o 
   5   9  12      205.15      156.20     21.82 o 
   6   9  12      231.74      245.80     23.35 o 
   7   9  12      972.01      884.31     45.37 o 
   8   9  12      127.50      142.98     21.57 o 
   9   9  12       88.20       79.54     21.31 o 
  10   9  12       49.17       48.84     20.68 o 
  11   9  12       35.10       31.08     30.57 o 
  12   9  12        0.32      -18.39     24.22 o 
  13   9  12      143.24      152.62     24.10 o 
   0  10  12     1370.78     1335.25     49.23 o 
   1  10  12       55.89       85.11     20.55 o 
   2  10  12      171.20      202.24     21.95 o 
   3  10  12      446.62      523.17     36.56 o 
   4  10  12        1.04       20.29     26.00 o 
   5  10  12      343.84      342.56     25.13 o 
   6  10  12      100.05      131.55     21.95 o 
   7  10  12       16.07       22.70     28.54 o 
   8  10  12      417.08      455.45     39.10 o 
   9  10  12      119.57      166.32     23.60 o 
  10  10  12        7.59       22.45     21.43 o 
  11  10  12       83.56      117.21     22.71 o 
   1  11  12       79.41      105.03     22.45 o 
   2  11  12       68.63       73.19     22.20 o 
   3  11  12       21.18      -39.19     26.13 o 
   4  11  12        0.40      -38.62     25.75 o 
   5  11  12      168.13      149.46     22.20 o 
   6  11  12       31.49       67.86     21.82 o 
   7  11  12      125.90      108.34     24.61 o 
   8  11  12      167.38      180.03     25.63 o 
   9  11  12       30.01       20.67     33.49 o 
   0  12  12      132.96      136.25     23.98 o 
   1  12  12        0.93       16.49     29.68 o 
   2  12  12        6.65       27.40     28.92 o 
   3  12  12       15.55       42.11     30.95 o 
   4  12  12      103.67       92.86     23.09 o 
   5  12  12       26.60       32.98     31.08 o 
   6  12  12        1.16       23.84     33.23 o 
   1   1  13     3344.66     3306.85     57.79 o 
   3   1  13      618.07      610.95     30.88 o 
   4   1  13      121.43      124.59     12.43 o 
   5   1  13      316.06      353.17     26.79 o 
   6   1  13      518.55      603.20     29.85 o 
   7   1  13      465.78      497.81     29.21 o 
   8   1  13      849.40      998.49     36.35 o 
   9   1  13       22.22       32.85     12.05 o 
  10   1  13      104.25      104.28     14.08 o 
  11   1  13      573.59      617.87     33.91 o 
  12   1  13      673.76      730.02     36.84 o 
  13   1  13      218.55      196.81     22.71 o 
  14   1  13      102.69      119.12     19.66 o 
  15   1  13        2.31       10.78     25.62 o 
  16   1  13       43.52       44.27     28.16 o 
  17   1  13        5.95      -18.39     27.14 o 
  18   1  13        5.10       -8.37     29.43 o 
   0   2  13     6221.77     6727.72     72.50 o 
   1   2  13      583.41      564.39     27.19 o 
   2   2  13        6.94       17.76     17.63 o 
   3   2  13     1766.05     1840.56     45.39 o 
   4   2  13      508.01      589.50     32.14 o 
   5   2  13     1279.50     1345.24     42.77 o 
   6   2  13        1.24      -18.77     17.38 o 
   7   2  13       29.11        4.31     19.91 o 
   8   2  13       83.95      124.07     14.72 o 
   9   2  13     1170.90     1245.32     39.69 o 
  10   2  13       73.42      105.54     12.94 o 
  11   2  13      572.82      573.92     33.78 o 
  12   2  13        1.34       22.32     23.97 o 
  13   2  13      279.23      295.32     21.45 o 
  14   2  13      152.58      151.74     21.06 o 
  15   2  13       46.83       60.12     19.15 o 
  16   2  13        0.54       -7.48     26.76 o 
  17   2  13       45.28       36.40     27.78 o 
   1   3  13     3014.45     2795.76     49.65 o 
   2   3  13       97.36       95.02     10.91 o 
   3   3  13     3861.64     4093.96     59.50 o 
   4   3  13        0.01       24.61     19.02 o 
   5   3  13      643.89      543.05     30.62 o 
   6   3  13      331.65      432.76     26.53 o 
   7   3  13     1546.90     1537.44     41.77 o 
   8   3  13        1.77       11.92     19.02 o 
   9   3  13      278.23      302.57     26.02 o 
  10   3  13       56.55       18.65     21.06 o 
  11   3  13      177.50      190.83     19.67 o 
  12   3  13       16.86       22.83     25.49 o 
  13   3  13      211.53      229.80     20.56 o 
  14   3  13        2.82       10.40     25.75 o 
  15   3  13       30.53       50.86     19.15 o 
  16   3  13       23.44       16.87     20.17 o 
  17   3  13       53.05       96.02     20.42 o 
   0   4  13     1483.78     1438.35     37.06 o 
   1   4  13      290.29      254.76     20.69 o 
   2   4  13       26.62       38.94      9.77 o 
   3   4  13      168.61      156.08     14.08 o 
   4   4  13      409.30      367.97     24.76 o 
   5   4  13      335.75      256.94     22.34 o 
   6   4  13      210.85      254.82     22.84 o 
   7   4  13     1043.23     1009.33     35.48 o 
   8   4  13        2.80        5.45     21.69 o 
   9   4  13     3335.57     2949.13     59.70 o 
  10   4  13       30.58        9.77     24.61 o 
  11   4  13     1508.51     1513.88     48.74 o 
  12   4  13      214.86      183.99     20.94 o 
  13   4  13      113.25      156.04     19.92 o 
  14   4  13      203.51      220.14     21.82 o 
  15   4  13        3.99        5.07     29.68 o 
  16   4  13      137.09      115.95     22.96 o 
  17   4  13      355.70      424.66     26.78 o 
   1   5  13     6003.08     5874.90     71.27 o 
   2   5  13      224.01      230.85     22.34 o 
   3   5  13        0.04       19.79     16.61 o 
   4   5  13       67.79       32.35     19.66 o 
   5   5  13       50.64       56.19     11.42 o 
   6   5  13       47.43       -4.31     17.50 o 
   7   5  13      306.32      278.35     18.91 o 
   8   5  13      200.21      166.74     18.53 o 
   9   5  13     1234.35     1187.48     43.75 o 
  10   5  13      135.55      145.14     18.52 o 
  11   5  13      175.32      153.65     20.55 o 
  12   5  13       77.47       60.13     19.79 o 
  13   5  13      936.62     1052.06     46.38 o 
  14   5  13       24.26      -45.28     30.19 o 
  15   5  13      143.77      190.17     21.69 o 
  16   5  13       32.48       30.70     29.17 o 
   0   6  13      465.65      540.32     29.97 o 
   1   6  13      734.13      740.44     31.26 o 
   2   6  13      335.33      283.58     27.55 o 
   3   6  13      384.56      376.04     29.33 o 
   4   6  13       55.34       57.34     12.43 o 
   5   6  13       47.38       71.29     13.45 o 
   6   6  13     1379.22     1236.76     45.05 o 
   7   6  13       24.04      -12.18     20.29 o 
   8   6  13      267.08      302.17     21.96 o 
   9   6  13      941.41      838.09     42.32 o 
  10   6  13      243.96      233.75     20.56 o 
  11   6  13      919.37      829.57     43.71 o 
  12   6  13       12.49       15.09     27.02 o 
  13   6  13       53.05       43.00     29.81 o 
  14   6  13       17.78       21.69     28.54 o 
  15   6  13        3.30      -45.85     30.57 o 
   1   7  13      329.94      303.88     27.93 o 
   2   7  13      113.84       77.77     13.96 o 
   3   7  13       35.32       19.41     23.09 o 
   4   7  13      107.28      112.78     14.21 o 
   5   7  13      224.97      183.75     20.56 o 
   6   7  13        8.16      -10.65     19.53 o 
   7   7  13        9.44      -15.98     20.93 o 
   8   7  13       98.89      100.47     20.42 o 
   9   7  13      412.02      358.11     25.64 o 
  10   7  13        0.44        0.00     22.70 o 
  11   7  13       61.22       14.84     28.41 o 
  12   7  13        4.33       15.22     27.78 o 
  13   7  13      374.85      389.15     38.46 o 
  14   7  13       11.01       17.50     28.16 o 
   0   8  13      134.08      106.44     18.78 o 
   1   8  13       97.94       38.95     25.25 o 
   2   8  13       24.23       20.55     24.35 o 
   3   8  13       46.00       38.31     25.12 o 
   4   8  13        5.48       26.00     23.08 o 
   5   8  13      367.62      387.15     31.23 o 
   6   8  13       38.86       55.18     18.14 o 
   7   8  13      155.24      190.56     20.55 o 
   8   8  13       85.52       67.87     20.04 o 
   9   8  13      482.87      418.58     27.68 o 
  10   8  13       21.36       -4.69     22.20 o 
  11   8  13       70.28      101.86     20.80 o 
  12   8  13        0.67       -1.27     24.86 o 
  13   8  13        1.38      -25.37     25.11 o 
   1   9  13      253.81      295.17     21.83 o 
   2   9  13      164.92      167.86     20.05 o 
   3   9  13      196.18      123.71     20.43 o 
   4   9  13      135.09      120.40     22.46 o 
   5   9  13        2.38        5.33     25.87 o 
   6   9  13      284.42      260.16     23.73 o 
   7   9  13       48.90       45.41     30.57 o 
   8   9  13        1.49        6.09     29.30 o 
   9   9  13      153.44      155.16     24.36 o 
  10   9  13       40.71       36.53     28.79 o 
  11   9  13        6.02      -22.20     23.21 o 
  12   9  13       19.63        0.00     26.64 o 
   0  10  13       14.67      -24.86     27.02 o 
   1  10  13        1.43      -28.28     23.72 o 
   2  10  13      115.52      125.21     20.68 o 
   3  10  13      151.34      129.66     22.20 o 
   4  10  13        1.08      -10.53     24.48 o 
   5  10  13      217.91      319.00     23.22 o 
   6  10  13      106.70       77.00     21.69 o 
   7  10  13       30.47       29.81     31.96 o 
   8  10  13       85.98       95.39     22.71 o 
   9  10  13       53.75       49.09     22.45 o 
  10  10  13       22.70       -9.51     25.37 o 
   1  11  13      619.63      731.19     43.43 o 
   2  11  13       36.27       41.60     29.81 o 
   3  11  13      222.38      238.67     25.25 o 
   4  11  13       72.62       67.48     21.95 o 
   5  11  13      159.14      145.14     23.98 o 
   6  11  13        0.05      -22.20     26.63 o 
   7  11  13      218.32      238.54     26.01 o 
   8  11  13       51.22       71.79     22.96 o 
   0  12  13        2.39       41.60     20.93 o 
   1  12  13       54.76       43.00     33.61 o 
   2  12  13       10.69        3.17     30.06 o 
   3  12  13      286.43      318.77     27.28 o 
   4  12  13       17.37      -12.30     27.14 o 
   5  12  13       29.58       38.94     28.67 o 
   0   0  14      870.59      994.87     34.97 o 
   1   0  14     2052.55     2203.01     48.36 o 
   2   0  14        0.08       21.31     20.04 o 
   3   0  14     4028.11     4372.93     68.38 o 
   4   0  14      249.83      299.91     26.02 o 
   5   0  14        8.00       28.66     11.29 o 
   6   0  14      173.11      208.48     17.00 o 
   7   0  14     2326.49     2546.32     55.76 o 
   8   0  14     1018.55     1054.64     40.18 o 
   9   0  14     5863.31     6762.01     86.96 o 
  10   0  14        0.02      -28.92     23.21 o 
  11   0  14     1712.27     2160.09     55.39 o 
  12   0  14      454.91      498.19     35.55 o 
  13   0  14       72.03      100.72     18.90 o 
  14   0  14       19.66        1.14     26.13 o 
  15   0  14       64.97       80.55     20.17 o 
  16   0  14       14.33       17.25     28.28 o 
  17   0  14      201.57      234.09     24.61 o 
   1   1  14     3238.02     3392.08     60.17 o 
   2   1  14     2155.00     2062.32     57.68 o 
   3   1  14       65.16       76.24     12.18 o 
   4   1  14      187.31      154.44     13.45 o 
   5   1  14        2.85       28.03     19.15 o 
   6   1  14        8.90      -23.72     17.00 o 
   7   1  14      271.20      269.45     18.02 o 
   8   1  14       41.12       13.45     24.61 o 
   9   1  14      327.87      408.34     30.08 o 
  10   1  14      881.20      935.16     40.29 o 
  11   1  14      191.52      262.66     21.19 o 
  12   1  14        1.36      -32.22     24.61 o 
  13   1  14       42.68       57.71     18.27 o 
  14   1  14      192.19      162.66     21.57 o 
  15   1  14        4.92       14.97     19.02 o 
  16   1  14        1.20      -24.48     27.02 o 
  17   1  14       39.97        8.37     28.54 o 
   0   2  14     3372.86     3540.43     59.42 o 
   1   2  14        1.59       17.00     21.31 o 
   2   2  14      319.45      345.68     25.77 o 
   3   2  14      105.39      -64.13     42.75 o 
   4   2  14     1446.73     1592.08     45.20 o 
   5   2  14      975.47     1066.53     40.82 o 
   6   2  14      737.99      793.22     35.84 o 
   7   2  14       56.42       70.53     12.05 o 
   8   2  14       38.36       39.83     12.43 o 
   9   2  14      344.87      324.32     28.69 o 
  10   2  14       25.63       37.67     23.34 o 
  11   2  14      751.30      859.47     39.00 o 
  12   2  14      120.61      159.72     18.90 o 
  13   2  14      464.47      526.87     34.53 o 
  14   2  14       39.13       22.58     26.51 o 
  15   2  14        0.03       40.08     27.65 o 
  16   2  14       21.36       31.84     26.51 o 
  17   2  14       61.49       36.40     29.81 o 
   1   3  14     1327.27     1183.89     37.68 o 
   2   3  14      295.60      222.77     17.39 o 
   3   3  14       56.06       37.17     12.94 o 
   4   3  14       11.39       -9.39     17.88 o 
   5   3  14        1.44      -16.87     16.62 o 
   6   3  14      292.10      263.37     19.55 o 
   7   3  14      180.19      168.00     16.75 o 
   8   3  14       48.00       66.85     12.30 o 
   9   3  14      207.96      180.06     18.53 o 
  10   3  14      103.55       86.01     17.25 o 
  11   3  14        2.67       14.46     23.97 o 
  12   3  14        0.04       13.06     24.86 o 
  13   3  14      248.12      250.88     22.08 o 
  14   3  14        1.43       32.60     24.61 o 
  15   3  14      241.93      259.37     23.98 o 
  16   3  14       42.98       49.72     29.81 o 
   0   4  14      473.97      487.53     28.95 o 
   1   4  14       59.29       25.50     20.30 o 
   2   4  14       33.34        4.82     19.15 o 
   3   4  14      242.10      198.75     16.37 o 
   4   4  14      327.68      360.25     26.78 o 
   5   4  14      169.77      186.65     15.99 o 
   6   4  14       52.65       70.15     12.05 o 
   7   4  14      154.24      192.60     16.87 o 
   8   4  14        0.03      -15.85     21.69 o 
   9   4  14      567.84      509.51     33.78 o 
  10   4  14      594.40      595.38     35.31 o 
  11   4  14       31.60       45.03     27.52 o 
  12   4  14      137.38       86.14     20.43 o 
  13   4  14       59.63      111.75     19.41 o 
  14   4  14      458.49      480.11     36.56 o 
  15   4  14       25.69       20.93     30.57 o 
  16   4  14      140.09      148.31     23.34 o 
   1   5  14       82.77      117.47     12.81 o 
   2   5  14       41.15       20.17     21.18 o 
   3   5  14        8.62        5.45     10.65 o 
   4   5  14      100.77       71.04     10.02 o 
   5   5  14      226.71      180.33     16.37 o 
   6   5  14      267.85      253.57     20.43 o 
   7   5  14        5.10       15.85     21.82 o 
   8   5  14       14.34       29.17     16.49 o 
   9   5  14      764.02      734.85     37.86 o 
  10   5  14      281.36      216.25     21.32 o 
  11   5  14        0.68      -34.12     24.73 o 
  12   5  14      306.79      287.71     22.59 o 
  13   5  14       50.96       13.83     28.79 o 
  14   5  14      103.15      121.91     20.42 o 
  15   5  14        3.07      -42.49     30.82 o 
   0   6  14       20.59      -31.58     22.70 o 
   1   6  14      981.37      873.18     35.22 o 
   2   6  14       76.64       91.34     12.94 o 
   3   6  14     1747.40     1468.68     44.07 o 
   4   6  14      179.63      175.48     18.53 o 
   5   6  14      248.33      247.34     20.43 o 
   6   6  14      138.52      141.84     19.41 o 
   7   6  14       28.06       -9.89     19.79 o 
   8   6  14       34.48       18.39     20.04 o 
   9   6  14      268.45      215.23     22.21 o 
  10   6  14      383.64      341.45     24.12 o 
  11   6  14      516.71      496.57     38.22 o 
  12   6  14       33.39       37.80     30.57 o 
  13   6  14      399.48      477.51     37.95 o 
  14   6  14      112.50      110.62     22.83 o 
  15   6  14       16.90       17.50     30.95 o 
   1   7  14      431.18      405.38     29.84 o 
   2   7  14     1037.74      986.72     39.54 o 
   3   7  14     1074.29     1140.00     42.47 o 
   4   7  14       97.48      105.42     18.01 o 
   5   7  14      107.65        1.14     28.67 o 
   6   7  14        5.79        7.74     26.38 o 
   7   7  14      560.10      506.55     39.49 o 
   8   7  14        1.32       -6.47     23.34 o 
   9   7  14      538.81      427.52     37.97 o 
  10   7  14      238.46      234.37     24.11 o 
  11   7  14        2.41      -25.49     24.35 o 
  12   7  14      116.47      120.01     21.69 o 
  13   7  14       42.54       39.45     30.19 o 
  14   7  14        0.58       13.57     26.13 o 
   0   8  14       25.30       26.89     24.73 o 
   1   8  14      147.87      138.29     19.03 o 
   2   8  14       81.80       65.58     18.52 o 
   3   8  14        9.21       40.71     24.99 o 
   4   8  14       60.33       36.02     20.68 o 
   5   8  14       45.15        5.20     27.91 o 
   6   8  14      230.73      241.86     22.08 o 
   7   8  14      204.33      234.61     22.97 o 
   8   8  14      172.06      195.90     22.96 o 
   9   8  14      258.43      275.50     26.52 o 
  10   8  14        5.32      -11.16     22.32 o 
  11   8  14      291.15      282.87     25.00 o 
  12   8  14       90.69       86.89     22.83 o 
  13   8  14      198.30      242.21     26.52 o 
   1   9  14      876.29      768.00     40.41 o 
   2   9  14      205.12      142.49     23.09 o 
   3   9  14      145.25      155.80     20.30 o 
   4   9  14      104.30      109.61     19.92 o 
   5   9  14      155.66      148.19     21.70 o 
   6   9  14        4.14       23.34     27.14 o 
   7   9  14      376.34      365.55     27.42 o 
   8   9  14        2.57        7.86     28.79 o 
   9   9  14       79.32      133.83     22.45 o 
  10   9  14       20.70       14.97     28.54 o 
  11   9  14       81.04      102.37     22.71 o 
   0  10  14       34.86       53.15     21.18 o 
   1  10  14      108.94      122.04     21.82 o 
   2  10  14       13.49        8.12     29.81 o 
   3  10  14      183.70      202.12     23.60 o 
   4  10  14       31.37       64.18     20.29 o 
   5  10  14      154.86      195.63     23.47 o 
   6  10  14       33.28       26.51     31.08 o 
   7  10  14        0.74       22.70     30.19 o 
   8  10  14        0.03      -36.34     24.22 o 
   9  10  14      377.43      361.35     28.56 o 
   1  11  14      477.06      445.84     40.12 o 
   2  11  14      292.13      294.16     26.14 o 
   3  11  14        2.23      -15.60     24.35 o 
   4  11  14        2.03      -37.67     25.11 o 
   5  11  14        4.72       19.41     29.93 o 
   6  11  14        1.77       43.63     27.65 o 
   7  11  14      222.34      246.79     28.04 o 
   0  12  14       96.18      130.79     23.85 o 
   1  12  14        1.50       22.07     29.81 o 
   1   1  15       78.49      -50.43     33.62 o 
   2   1  15      455.52       84.96     49.91 o 
   3   1  15       25.41       10.78     21.69 o 
   4   1  15      303.66      316.32     28.94 o 
   5   1  15      466.32      489.53     30.73 o 
   6   1  15      302.44      309.58     28.05 o 
   7   1  15      315.18      404.65     31.22 o 
   8   1  15     1039.57     1142.30     42.59 o 
   9   1  15      289.44      359.43     32.87 o 
  10   1  15      963.68      986.36     44.36 o 
  11   1  15      184.59      197.30     21.82 o 
  12   1  15        5.52       19.53     25.87 o 
  13   1  15       19.54        0.00     25.11 o 
  14   1  15        1.51       18.77     26.25 o 
  15   1  15        0.42       19.66     26.13 o 
  16   1  15       33.76       30.19     31.08 o 
   0   2  15      236.61      163.59     17.64 o 
   1   2  15     2857.21     2978.48     56.11 o 
   2   2  15      290.61      375.08     27.92 o 
   3   2  15     3425.17     3609.81     66.29 o 
   4   2  15      340.36      401.40     32.12 o 
   5   2  15        9.52       -2.54     17.25 o 
   6   2  15      145.43      121.04     14.08 o 
   7   2  15       77.70       49.47     13.45 o 
   8   2  15      833.34     1051.35     40.03 o 
   9   2  15      133.89      125.48     18.65 o 
  10   2  15       71.19      125.96     18.77 o 
  11   2  15      107.40      120.14     19.16 o 
  12   2  15       32.43       48.96     19.15 o 
  13   2  15        6.05       38.05     25.24 o 
  14   2  15       58.48       44.78     29.05 o 
  15   2  15       49.38       89.55     20.17 o 
  16   2  15        0.07      -12.18     27.27 o 
   1   3  15     1458.27     1433.85     42.78 o 
   2   3  15      283.58      238.49     18.91 o 
   3   3  15      396.60      457.44     28.82 o 
   4   3  15      214.06      197.08     18.40 o 
   5   3  15      167.29      146.55     14.72 o 
   6   3  15        4.91        3.30     22.83 o 
   7   3  15      105.82       94.01     14.34 o 
   8   3  15      237.64      254.57     20.05 o 
   9   3  15      440.42      489.93     32.12 o 
  10   3  15      132.05      122.30     18.78 o 
  11   3  15       10.45       31.71     23.97 o 
  12   3  15      847.04      927.63     42.06 o 
  13   3  15       16.25        1.14     27.02 o 
  14   3  15        0.05       12.56     27.90 o 
  15   3  15       13.01       42.49     29.30 o 
  16   3  15      179.41      231.29     23.85 o 
   0   4  15      987.51      957.83     36.62 o 
   1   4  15     1393.20     1412.06     40.98 o 
   2   4  15       18.82       18.26     22.20 o 
   3   4  15     2161.22     1852.70     46.80 o 
   4   4  15     1114.55     1040.60     37.26 o 
   5   4  15      215.77      223.47     18.65 o 
   6   4  15       16.88      -29.49     19.66 o 
   8   4  15        6.53       -2.92     22.83 o 
   9   4  15      129.47      127.88     18.52 o 
  10   4  15      531.46      569.75     34.41 o 
  11   4  15       97.61      107.58     19.03 o 
  12   4  15      249.26      280.19     23.22 o 
  13   4  15        4.34       -6.09     27.90 o 
  14   4  15      793.94      721.64     44.97 o 
  15   4  15       88.93       48.97     31.71 o 
   1   5  15      112.33      111.52     13.70 o 
   2   5  15      794.04      720.78     35.20 o 
   3   5  15      288.90      275.80     18.02 o 
   4   5  15      222.60      268.52     25.51 o 
   5   5  15      696.31      624.40     33.16 o 
   6   5  15      214.75      222.32     20.94 o 
   7   5  15     1292.71     1255.11     46.30 o 
   8   5  15       90.40      129.77     18.27 o 
   9   5  15        0.02       16.87     25.11 o 
  10   5  15      831.89      898.78     42.31 o 
  11   5  15       43.33       46.68     18.65 o 
  12   5  15      101.06      107.58     20.93 o 
  13   5  15       12.83       38.94     27.52 o 
  14   5  15        2.93       13.57     28.66 o 
  15   5  15      241.35      262.66     26.52 o 
   0   6  15      800.35      753.66     35.71 o 
   1   6  15      390.25      418.17     29.58 o 
   2   6  15       36.04       57.97     13.19 o 
   3   6  15        4.96      -16.23     22.32 o 
   4   6  15        6.58       33.10     24.61 o 
   5   6  15     1558.85     1491.33     48.49 o 
   6   6  15        6.58        8.75     25.87 o 
   7   6  15       84.66       99.45     19.28 o 
   8   6  15      790.61      839.91     44.85 o 
   9   6  15      149.48      122.81     21.57 o 
  10   6  15      131.37      113.16     21.69 o 
  11   6  15       62.69       24.99     20.80 o 
  12   6  15      126.08      134.86     22.45 o 
  13   6  15      138.95      151.86     24.10 o 
  14   6  15      174.01      151.87     24.74 o 
   1   7  15       56.07       17.63     24.86 o 
   2   7  15       91.54       50.36     19.03 o 
   3   7  15       59.60       26.26     17.89 o 
   4   7  15       27.01        2.28     27.02 o 
   5   7  15      118.23      115.19     20.17 o 
   6   7  15        6.03       22.45     27.27 o 
   7   7  15      709.79      665.09     44.08 o 
   8   7  15        0.58       20.29     28.54 o 
   9   7  15       23.25      -21.18     22.32 o 
  10   7  15       74.71       79.92     21.82 o 
  11   7  15       54.16       66.97     21.69 o 
  12   7  15        0.10        0.00     24.73 o 
  13   7  15       23.26        0.00     27.65 o 
   0   8  15     2775.74     2721.38     62.14 o 
   1   8  15        9.30       19.28     24.10 o 
   2   8  15        0.00        3.55     25.24 o 
   3   8  15        9.62       -1.14     24.48 o 
   4   8  15     1375.16     1239.95     46.94 o 
   5   8  15        0.74       22.58     25.87 o 
   6   8  15        4.54       19.79     27.90 o 
   7   8  15       17.20       13.44     27.65 o 
   8   8  15        0.01      -30.19     23.46 o 
   9   8  15        0.34      -16.23     22.32 o 
  10   8  15      145.00      163.02     22.71 o 
  11   8  15       41.06        1.65     31.84 o 
  12   8  15      118.10       72.31     24.48 o 
   1   9  15       50.05       25.50     20.30 o 
   2   9  15      742.46      689.24     42.68 o 
   3   9  15        0.07       -9.39     22.20 o 
   4   9  15       60.55       43.89     20.93 o 
   5   9  15        7.75      -12.05     24.35 o 
   6   9  15        5.61        4.57     28.92 o 
   7   9  15        0.01       36.27     28.41 o 
   8   9  15        1.90        3.30     28.79 o 
   9   9  15      103.44      114.93     23.85 o 
  10   9  15        0.18      -38.18     26.63 o 
   0  10  15        8.81       44.27     28.54 o 
   1  10  15       48.58       62.66     21.44 o 
   2  10  15       74.71        9.77     30.82 o 
   3  10  15       60.13       31.58     30.57 o 
   4  10  15       21.63        5.96     28.16 o 
   5  10  15       15.57        3.04     30.57 o 
   6  10  15       24.33       -9.13     25.49 o 
   7  10  15        0.25      -16.11     25.24 o 
   8  10  15       14.52      -16.49     25.37 o 
   1  11  15      219.76      237.65     26.39 o 
   2  11  15       70.30       51.75     23.21 o 
   3  11  15       46.67       24.99     31.71 o 
   4  11  15      159.93      246.38     25.25 o 
   5  11  15       32.99       13.32     31.46 o 
   0   0  16      103.38      101.75     13.45 o 
   1   0  16      128.53      173.06     14.21 o 
   2   0  16     1232.18     1372.85     44.53 o 
   3   0  16        3.04        4.31     22.32 o 
   4   0  16      351.63      318.76     30.09 o 
   5   0  16      176.31      185.38     20.05 o 
   6   0  16     3592.35     3859.76     74.07 o 
   7   0  16      169.92      237.40     20.81 o 
   8   0  16        5.43       -8.75     22.07 o 
   9   0  16      359.85      423.33     35.41 o 
  10   0  16      270.51      313.84     24.24 o 
  11   0  16      190.46      240.82     22.20 o 
  12   0  16      160.83      168.62     22.58 o 
  13   0  16      180.03      198.82     22.96 o 
  14   0  16      654.62      896.58     45.46 o 
  15   0  16      173.03      182.57     24.36 o 
   1   1  16     1366.43     1316.06     43.78 o 
   2   1  16     1856.79     2069.02     54.03 o 
   3   1  16       25.29       30.31     10.53 o 
   4   1  16      897.09     1021.00     41.69 o 
   5   1  16      917.40      527.28     33.18 o 
   6   1  16       22.88       22.83     27.40 o 
   7   1  16      116.70      123.06     16.24 o 
   8   1  16      286.49      335.18     31.47 o 
  10   1  16      842.47     1035.19     44.60 o 
  11   1  16      114.30      162.38     21.44 o 
  12   1  16      145.73      200.20     21.95 o 
  13   1  16       33.81      -24.10     26.64 o 
  14   1  16       73.54       60.51     21.95 o 
  15   1  16      176.07      199.19     26.39 o 
   0   2  16     5137.82     4529.19     70.67 o 
   1   2  16        0.05      -24.35     22.45 o 
   2   2  16      114.81      121.03     15.99 o 
   3   2  16       53.94      -85.43     56.96 o 
   4   2  16       97.67       45.16     28.16 o 
   5   2  16       50.30       55.94     14.71 o 
   6   2  16      184.30      203.78     15.61 o 
   7   2  16      116.47      182.43     19.54 o 
   8   2  16      480.34      473.22     34.28 o 
   9   2  16       17.21        4.57     26.51 o 
  10   2  16     1050.28     1007.29     44.11 o 
  11   2  16        1.13       36.27     24.86 o 
  12   2  16        0.04       -4.69     24.73 o 
  13   2  16      155.08      134.36     21.31 o 
  14   2  16      560.71      677.76     41.39 o 
  15   2  16        2.16      -36.15     30.06 o 
   1   3  16       46.32       14.97     26.76 o 
   2   3  16      809.39      675.72     37.49 o 
   3   3  16        3.06       27.02     22.83 o 
   4   3  16      245.05      236.30     20.94 o 
   5   3  16       41.83      -37.10     24.73 o 
   6   3  16       25.46       -1.90     19.79 o 
   7   3  16        0.19       14.08     23.97 o 
   8   3  16        7.48        3.42     25.24 o 
   9   3  16       45.38       60.00     18.77 o 
  10   3  16      191.01      211.01     22.20 o 
  11   3  16      104.62      132.06     21.19 o 
  12   3  16       37.18       45.28     20.29 o 
  13   3  16       27.57        1.27     28.41 o 
  14   3  16        0.49       15.85     28.54 o 
  15   3  16      150.71      168.10     24.10 o 
   0   4  16      738.28      746.60     35.58 o 
   1   4  16       46.37       45.28     14.46 o 
   2   4  16      751.63      678.51     35.83 o 
   3   4  16       81.85      125.97     13.45 o 
   4   4  16       36.69       50.23     14.33 o 
   5   4  16      115.55      120.40     18.52 o 
   6   4  16      915.35      922.60     46.01 o 
   7   4  16      133.99       10.28     27.28 o 
   8   4  16       39.10       23.72     24.23 o 
   9   4  16       51.98       42.11     17.76 o 
  10   4  16        4.67       21.43     24.73 o 
  11   4  16        7.90       28.28     27.14 o 
  12   4  16        1.86       -7.36     26.51 o 
  13   4  16        0.12      -11.41     28.28 o 
  14   4  16       86.94       74.21     22.33 o 
   1   5  16      197.88      160.14     14.97 o 
   2   5  16     2067.98     1821.54     48.68 o 
   4   5  16        0.70      -33.23     22.32 o 
   5   5  16       11.80      -10.02     22.83 o 
   6   5  16      115.25      149.19     17.51 o 
   7   5  16        4.66       10.15     27.90 o 
   8   5  16        4.26      -37.10     24.73 o 
   9   5  16        8.91       53.52     18.39 o 
  10   5  16       71.80       32.98     20.55 o 
  11   5  16       15.68       13.70     28.03 o 
  12   5  16      129.98       98.83     22.33 o 
  13   5  16       65.70       52.51     33.36 o 
  14   5  16        2.55        9.89     31.71 o 
   0   6  16        0.12      -26.76     21.82 o 
   1   6  16       20.19      -19.91     23.85 o 
   2   6  16      104.56       99.97     17.63 o 
   3   6  16        2.46      -28.28     25.11 o 
   4   6  16       72.23      102.12     17.63 o 
   5   6  16        9.63      -15.73     23.72 o 
   6   6  16      210.50      155.31     22.84 o 
   7   6  16        0.70        4.19     28.54 o 
   8   6  16      245.00      274.22     25.13 o 
   9   6  16       95.22       92.48     20.80 o 
  10   6  16       68.00      108.84     20.93 o 
  11   6  16       38.64       70.78     20.29 o 
  12   6  16       20.41       48.83     21.05 o 
  13   6  16      132.70       79.92     24.36 o 
   1   7  16       23.65        8.75     24.73 o 
   2   7  16       25.99       35.39     22.58 o 
   3   7  16      255.79      238.32     21.07 o 
   4   7  16     1315.62     1247.71     45.79 o 
   5   7  16       21.97       28.79     27.27 o 
   6   7  16     1364.83     1307.65     51.89 o 
   7   7  16       87.44       75.48     22.20 o 
   8   7  16        1.18       15.35     29.93 o 
   9   7  16       46.31       87.01     20.68 o 
  10   7  16      490.10      516.32     40.37 o 
  11   7  16        7.83      -31.71     27.40 o 
  12   7  16      363.06      341.79     28.30 o 
   0   8  16       10.23      -13.44     26.64 o 
   1   8  16        7.43       33.10     24.86 o 
   2   8  16       22.66        6.09     25.62 o 
   3   8  16        1.49       18.64     24.22 o 
   4   8  16        0.97      -37.03     25.62 o 
   5   8  16       64.08       52.01     19.79 o 
   6   8  16      132.91       43.77     33.87 o 
   7   8  16        3.76      -29.55     23.97 o 
   8   8  16      178.35      179.78     24.61 o 
   9   8  16      113.13      102.88     22.96 o 
  10   8  16        0.50      -37.86     25.24 o 
  11   8  16      170.46      179.90     26.64 o 
   1   9  16        0.02       42.62     25.62 o 
   2   9  16      403.01      397.43     37.32 o 
   3   9  16        0.09       43.50     26.51 o 
   4   9  16      113.88      132.06     20.55 o 
   5   9  16      139.05      126.49     22.07 o 
   6   9  16       68.63       38.18     22.07 o 
   7   9  16       12.30       -6.60     26.51 o 
   8   9  16       22.37       -7.99     25.49 o 
   9   9  16      139.54      192.96     25.25 o 
   0  10  16     1015.49      891.97     48.16 o 
   1  10  16      120.48      119.12     21.95 o 
   2  10  16      226.37      241.97     24.24 o 
   3  10  16      196.34      149.72     22.97 o 
   4  10  16       70.52       22.96     29.94 o 
   5  10  16       28.27       42.24     21.69 o 
   6  10  16      371.62      391.55     28.68 o 
   1  11  16        0.14        1.52     28.66 o 
   1   1  17        9.90      -42.81     28.54 o 
   2   1  17      141.19      -92.87     61.92 o 
   3   1  17        1.70      -31.77     21.18 o 
   4   1  17      186.00      148.97     17.89 o 
   5   1  17      512.99      543.62     37.21 o 
   6   1  17       10.18      -32.34     21.56 o 
   7   1  17       73.41       90.70     21.06 o 
   8   1  17      253.26      302.41     24.37 o 
   9   1  17      114.03      107.58     21.06 o 
  10   1  17      152.07      159.61     22.46 o 
  11   1  17        6.42       31.71     26.89 o 
  12   1  17      264.49      333.62     25.38 o 
  13   1  17        8.08       40.21     30.82 o 
  14   1  17        0.67       33.36     29.30 o 
  15   1  17       35.67       28.92     35.64 o 
   0   2  17      633.91      533.76     37.85 o 
   1   2  17       34.51       26.13     14.84 o 
   2   2  17     1085.45     1104.66     46.29 o 
   3   2  17      209.97      196.56     21.57 o 
   4   2  17       95.43      140.56     15.73 o 
   5   2  17      224.71      256.33     23.22 o 
   6   2  17     1038.30     1093.46     47.29 o 
   7   2  17      162.88      150.35     22.58 o 
   8   2  17      170.98      257.44     21.82 o 
   9   2  17      120.14      148.30     21.19 o 
  10   2  17       23.49      -31.58     25.75 o 
  11   2  17       17.13       13.83     28.28 o 
  12   2  17        1.54      -39.19     26.89 o 
  13   2  17       15.75       18.64     29.30 o 
  14   2  17       55.95        5.45     32.47 o 
   1   3  17     3274.24     3072.76     63.52 o 
   2   3  17     1476.00     1475.98     47.73 o 
   3   3  17       74.10       67.87     20.04 o 
   4   3  17      585.02      553.73     37.47 o 
   5   3  17      600.26      617.75     39.75 o 
   6   3  17       72.68       89.30     20.68 o 
   7   3  17        4.85      -33.10     22.45 o 
   8   3  17        9.44       23.46     26.76 o 
   9   3  17       61.73      101.61     20.17 o 
  10   3  17      733.16      844.07     44.97 o 
  11   3  17       67.49       71.42     21.94 o 
  12   3  17      896.72      952.15     47.14 o 
  13   3  17        2.45      -16.87     29.04 o 
  14   3  17       21.11       44.14     31.96 o 
   0   4  17       85.67        2.03     26.26 o 
   1   4  17      136.23      161.00     19.92 o 
   2   4  17      587.49      560.34     33.78 o 
   3   4  17       16.22       24.99     24.10 o 
   4   4  17        0.34       -3.93     23.08 o 
   5   4  17        0.54       -4.06     21.82 o 
   6   4  17      783.11      894.30     46.12 o 
   7   4  17      475.98      511.15     38.60 o 
   8   4  17      133.07      171.40     20.81 o 
   9   4  17       36.96      -12.56     27.14 o 
  10   4  17       43.15      111.88     19.53 o 
  11   4  17       26.60       37.16     29.05 o 
  12   4  17      159.43      211.24     23.09 o 
  13   4  17       61.27       28.29     31.84 o 
   1   5  17      868.99      762.48     36.60 o 
   2   5  17      254.65      293.40     20.18 o 
   3   5  17       91.27       96.67     19.28 o 
   4   5  17      305.99      278.58     20.81 o 
   5   5  17       68.17       87.65     17.89 o 
   6   5  17       14.28       -8.62     25.49 o 
   7   5  17      497.22      527.28     39.11 o 
   8   5  17      121.78      124.83     20.55 o 
   9   5  17        1.29       43.38     18.52 o 
  10   5  17      919.52      953.35     45.23 o 
  11   5  17       48.09       42.62     28.41 o 
  12   5  17      512.89      489.16     42.02 o 
  13   5  17       15.44       32.09     30.82 o 
   0   6  17      438.32      467.69     34.02 o 
   1   6  17      106.13      127.24     19.41 o 
   3   6  17      242.59      248.09     20.68 o 
   4   6  17      283.08      251.53     21.70 o 
   5   6  17       99.90      123.43     19.92 o 
   6   6  17      570.14      635.04     37.84 o 
   7   6  17      564.83      504.74     41.52 o 
   8   6  17      654.07      631.18     43.56 o 
   9   6  17      104.01       -2.41     27.78 o 
  10   6  17       43.83       -1.27     27.02 o 
  11   6  17       40.30       19.66     29.55 o 
  12   6  17       37.13       -8.24     30.95 o 
   1   7  17      106.26       82.59     18.27 o 
   2   7  17       39.14        2.28     26.00 o 
   3   7  17       32.29       44.27     17.63 o 
   4   7  17       45.81       52.39     19.53 o 
   5   7  17       88.92       72.43     20.42 o 
   6   7  17        1.75      -17.88     23.84 o 
   7   7  17      156.57      156.18     22.96 o 
   8   7  17      286.97      309.14     28.17 o 
   9   7  17       49.89       17.88     23.09 o 
  10   7  17      157.69       90.46     25.50 o 
  11   7  17       66.29       74.71     23.09 o 
   0   8  17       11.16       -2.41     25.49 o 
   1   8  17      199.60      189.44     21.95 o 
   2   8  17      239.77      259.88     21.32 o 
   3   8  17       36.72       14.21     27.14 o 
   4   8  17       16.59       -4.82     26.64 o 
   5   8  17       13.92       23.85     29.68 o 
   6   8  17      407.95      455.18     38.46 o 
   7   8  17       31.59        9.64     32.09 o 
   8   8  17       12.19        3.42     32.47 o 
   9   8  17       14.18       24.35     32.22 o 
   1   9  17       97.30       81.82     21.95 o 
   2   9  17        9.69      -20.29     26.25 o 
   3   9  17        2.65      -39.57     26.38 o 
   4   9  17      242.74      243.12     23.35 o 
   5   9  17       60.41       37.29     21.56 o 
   6   9  17       27.75       41.73     22.07 o 
   7   9  17      141.93      143.87     24.61 o 
   0  10  17       98.77       50.36     35.90 o 
   1  10  17        4.33        7.23     29.68 o 
   2  10  17        5.85       41.60     18.90 o 
   3  10  17        0.89      -16.36     27.02 o 
   4  10  17        5.36       41.09     28.54 o 
   0   0  18      172.35      218.11     20.30 o 
   1   0  18      824.47      882.41     40.79 o 
   2   0  18      586.98      618.26     38.74 o 
   3   0  18      782.27      833.51     42.95 o 
   4   0  18      128.27      159.47     19.79 o 
   5   0  18      309.36      295.34     22.97 o 
   6   0  18      386.29      402.27     36.81 o 
   7   0  18        6.75      -49.08     32.72 o 
   8   0  18     1000.79     1182.43     49.32 o 
   9   0  18        3.40       -6.72     24.61 o 
  10   0  18      243.64      310.00     26.52 o 
  11   0  18      548.97      671.42     45.07 o 
  12   0  18      306.06      434.40     38.58 o 
  13   0  18        3.77      -46.99     31.33 o 
  14   0  18      625.18      894.69     47.74 o 
   1   1  18        5.11      -10.53     21.31 o 
   2   1  18       61.37      -43.38     28.92 o 
   3   1  18       35.87      -52.32     34.88 o 
   4   1  18      521.84      538.66     38.35 o 
   5   1  18      237.73      258.11     22.59 o 
   6   1  18       85.87       24.99     28.04 o 
   7   1  18      292.04      457.01     37.19 o 
   8   1  18      319.30      360.70     26.40 o 
   9   1  18        3.89      -27.27     25.87 o 
  10   1  18      544.57      649.97     41.90 o 
  11   1  18      109.52      168.34     23.72 o 
  12   1  18      447.74      524.14     45.06 o 
  13   1  18       30.21       21.31     31.84 o 
  14   1  18        2.63       39.70     22.58 o 
   0   2  18      367.50      336.26     32.75 o 
   1   2  18       41.20        3.30     28.79 o 
   2   2  18     1447.63      968.51     46.96 o 
   3   2  18       63.50      -45.10     30.06 o 
   4   2  18      130.19      128.26     22.46 o 
   5   2  18      670.45      738.50     44.33 o 
   6   2  18     1821.43     2158.46     64.30 o 
   7   2  18      466.46      570.68     43.04 o 
   8   2  18      460.44      513.53     40.88 o 
   9   2  18       42.36       97.03     20.42 o 
  10   2  18       12.81       42.49     28.79 o 
  11   2  18        1.05       24.10     29.17 o 
  12   2  18        6.12       39.70     29.68 o 
  13   2  18       15.43        0.00     32.34 o 
   1   3  18      738.30      803.80     43.83 o 
   2   3  18      119.77       77.64     22.07 o 
   3   3  18      811.55      783.59     44.47 o 
   4   3  18      105.49      119.12     22.33 o 
   5   3  18        5.63      -19.91     25.75 o 
   6   3  18       47.30       65.33     21.18 o 
   7   3  18      894.56      999.29     50.32 o 
   8   3  18      331.93      358.29     27.67 o 
   9   3  18        8.35       45.53     20.29 o 
  10   3  18      109.23      146.27     22.96 o 
  11   3  18       16.17       31.84     30.57 o 
  12   3  18        2.75       33.99     30.95 o 
  13   3  18        1.26      -13.70     30.19 o 
   0   4  18      449.55      428.61     35.29 o 
   1   4  18      116.75      154.65     19.54 o 
   2   4  18       13.06      -18.64     25.37 o 
   3   4  18       44.50       39.45     26.00 o 
   4   4  18      127.22      156.30     19.79 o 
   5   4  18      386.60      398.58     36.56 o 
   6   4  18       43.45       28.92     33.74 o 
   7   4  18       39.48       44.78     30.44 o 
   8   4  18       57.07       21.69     33.11 o 
   9   4  18       67.18      107.19     21.06 o 
  10   4  18      137.32      159.60     22.84 o 
  11   4  18        0.39      -45.28     30.19 o 
  12   4  18        8.96      -12.05     31.58 o 
   1   5  18      163.05      142.74     20.93 o 
   2   5  18      107.47       96.92     18.27 o 
   3   5  18      319.27      370.86     21.32 o 
   4   5  18       19.07        5.71     25.37 o 
   5   5  18       87.78       73.70     18.90 o 
   6   5  18       27.25       57.20     17.76 o 
   7   5  18        1.31      -38.43     25.62 o 
   8   5  18       14.81        3.81     29.17 o 
   9   5  18       55.51       45.03     28.16 o 
  10   5  18       51.89       28.41     31.46 o 
  11   5  18       57.83       17.50     32.22 o 
  12   5  18      350.76      393.56     37.57 o 
   0   6  18      173.97      158.98     20.93 o 
   1   6  18       91.68      101.23     19.54 o 
   2   6  18       89.45      109.60     20.17 o 
   3   6  18       83.24      100.21     18.77 o 
   4   6  18      108.26       71.93     19.28 o 
   5   6  18       20.47       16.62     26.13 o 
   6   6  18        0.79      -19.15     24.73 o 
   7   6  18      105.84       72.56     22.83 o 
   8   6  18      248.81      200.24     26.27 o 
   9   6  18        0.90       27.65     27.02 o 
  10   6  18       21.42       30.06     28.67 o 
  11   6  18      156.66      108.35     24.49 o 
   1   7  18      208.54      211.26     21.70 o 
   2   7  18      507.58      499.47     35.93 o 
   3   7  18        0.15      -10.78     24.10 o 
   4   7  18       56.55       44.14     19.66 o 
   5   7  18       64.05       75.47     20.17 o 
   6   7  18       26.68       19.66     28.41 o 
   7   7  18        1.54       30.95     28.41 o 
   8   7  18        9.89        0.00     24.61 o 
   9   7  18       80.00       98.31     22.83 o 
   0   8  18       70.88       37.04     29.05 o 
   1   8  18        1.96       25.75     24.35 o 
   2   8  18      194.75      170.53     21.95 o 
   3   8  18        0.61       -2.54     26.63 o 
   4   8  18       50.77       38.56     29.30 o 
   5   8  18        1.04      -14.33     26.38 o 
   6   8  18       59.63       18.39     32.73 o 
   7   8  18       14.12      -16.23     27.52 o 
   8   8  18      178.34      117.48     27.02 o 
   1   9  18        0.08      -10.65     25.37 o 
   2   9  18       58.00       70.15     20.68 o 
   3   9  18       18.21       42.11     27.78 o 
   4   9  18      322.54      378.06     26.78 o 
   5   9  18      102.99       92.35     22.83 o 
   1   1  19      294.97      382.77     31.98 o 
   2   1  19      259.05      267.51     27.92 o 
   3   1  19      627.25      637.95     43.44 o 
   4   1  19      111.07      119.50     23.22 o 
   5   1  19       10.51       -3.17     22.45 o 
   6   1  19      132.70       26.77     29.94 o 
   7   1  19       30.13        7.10     31.71 o 
   8   1  19        5.55      -23.34     26.13 o 
   9   1  19       82.83       67.49     24.10 o 
  10   1  19       32.25       69.25     23.47 o 
  11   1  19        9.24      -21.94     31.45 o 
  12   1  19        7.93      -20.04     31.33 o 
   0   2  19      262.93      300.38     23.99 o 
   1   2  19      749.40      767.96     41.29 o 
   2   2  19       75.14      -49.66     33.11 o 
   3   2  19      714.63      638.70     48.52 o 
   4   2  19       23.10       15.98     31.58 o 
   5   2  19       16.15       -3.30     25.37 o 
   6   2  19       92.17       -6.72     27.65 o 
   7   2  19       34.33       33.36     33.87 o 
   8   2  19      766.08      885.01     49.41 o 
   9   2  19       34.47       46.04     33.99 o 
  10   2  19       43.68       45.16     24.23 o 
  11   2  19      322.41      388.22     28.81 o 
  12   2  19      185.37      160.88     27.79 o 
   1   3  19      176.15      143.50     22.97 o 
   2   3  19      218.16      177.90     23.22 o 
   3   3  19      675.33      649.81     43.31 o 
   4   3  19      579.59      563.06     41.02 o 
   5   3  19      156.18      130.43     23.22 o 
   6   3  19       75.96       94.63     22.96 o 
   7   3  19      124.76       96.80     26.13 o 
   8   3  19      465.85      509.32     44.43 o 
   9   3  19        1.11        4.31     33.48 o 
  10   3  19      589.14      710.56     47.36 o 
  11   3  19       13.12       35.64     31.84 o 
  12   3  19        3.13      -37.16     32.72 o 
   0   4  19      325.27      433.94     33.63 o 
   1   4  19      456.28      382.51     24.76 o 
   2   4  19      217.16      218.12     21.70 o 
   3   4  19        1.84       17.00     24.86 o 
   4   4  19       15.69       10.02     26.89 o 
   5   4  19      374.88      421.15     37.06 o 
   6   4  19      219.36      254.54     23.86 o 
   7   4  19       67.34       29.43     34.25 o 
   8   4  19      637.32      690.45     46.73 o 
   9   4  19      395.60      525.11     42.01 o 
  10   4  19       19.39       29.30     33.23 o 
  11   4  19      429.62      515.99     42.02 o 
   1   5  19      177.94      166.97     21.44 o 
   2   5  19       21.38        2.41     27.52 o 
   3   5  19       58.47       39.45     28.16 o 
   4   5  19      226.40      182.09     22.46 o 
   5   5  19        0.77       42.49     27.40 o 
   6   5  19       76.38       71.80     19.79 o 
   7   5  19       31.11       46.30     31.08 o 
   8   5  19      213.62      243.62     26.65 o 
   9   5  19      150.92      152.12     24.10 o 
  10   5  19      171.57      206.55     24.11 o 
   0   6  19     1126.64     1078.36     46.40 o 
   1   6  19      149.61      137.53     22.84 o 
   2   6  19      100.26       79.03     21.31 o 
   3   6  19      179.34      191.46     21.95 o 
   4   6  19      244.03      211.91     22.33 o 
   5   6  19       66.20       96.53     21.18 o 
   6   6  19      185.09      191.33     21.06 o 
   7   6  19        1.64       30.95     24.86 o 
   8   6  19       43.77       20.55     33.49 o 
   9   6  19       76.69       31.46     33.11 o 
   1   7  19       86.32       13.83     30.57 o 
   2   7  19       88.45       92.48     21.06 o 
   3   7  19        5.26        7.74     25.62 o 
   4   7  19      401.00      370.89     36.68 o 
   5   7  19       37.27       48.58     29.43 o 
   6   7  19       42.79       49.72     30.32 o 
   7   7  19        7.63        0.00     26.51 o 
   8   7  19       60.18       36.53     33.36 o 
   0   8  19       41.25       24.10     27.27 o 
   1   8  19       79.73       76.74     20.17 o 
   2   8  19        0.02       -9.26     27.40 o 
   3   8  19       19.12       56.19     19.28 o 
   4   8  19        1.00       17.12     29.81 o 
   5   8  19      220.82      210.75     25.00 o 
   0   0  20       38.28       52.13     19.91 o 
   1   0  20      444.03      482.67     36.94 o 
   2   0  20      322.82      311.97     25.89 o 
   3   0  20      652.22      635.41     44.83 o 
   4   0  20      675.97      743.27     43.18 o 
   5   0  20        1.72        2.92     28.66 o 
   6   0  20        7.05      -25.75     23.84 o 
   7   0  20        0.08      -15.60     24.48 o 
   8   0  20      704.60      764.85     49.28 o 
   9   0  20      212.13      275.97     28.93 o 
  10   0  20      492.02      516.94     47.73 o 
  11   0  20      743.98      946.59     56.14 o 
   1   1  20       68.35      -20.80     30.06 o 
   2   1  20      484.20      537.56     28.69 o 
   3   1  20      107.57      -62.42     41.61 o 
   4   1  20       49.34       41.35     32.35 o 
   5   1  20       13.20       67.48     20.29 o 
   6   1  20      325.65      367.93     28.05 o 
   7   1  20      205.67      262.78     27.41 o 
   8   1  20        2.40      -32.09     25.75 o 
   9   1  20      210.54      297.29     27.91 o 
  10   1  20      484.93      531.92     47.99 o 
  11   1  20        7.59       12.43     33.61 o 
   0   2  20      293.83      287.96     24.75 o 
   1   2  20      371.45      424.33     25.89 o 
   2   2  20       90.99      120.89     20.42 o 
   3   2  20      829.05      950.21     33.92 o 
   4   2  20       29.11       14.21     29.55 o 
   5   2  20      305.91      373.63     36.93 o 
   6   2  20       16.80      -16.62     26.13 o 
   7   2  20       23.40       20.17     34.88 o 
   8   2  20      448.98      482.13     44.68 o 
   9   2  20      144.74      137.14     28.04 o 
  10   2  20       33.15       30.82     36.28 o 
  11   2  20      310.67      391.63     32.49 o 
   1   3  20       31.75       28.92     29.55 o 
   2   3  20       62.17       79.91     22.71 o 
   3   3  20        2.26      -40.14     26.76 o 
   4   3  20        3.42      -48.13     32.09 o 
   5   3  20        0.02      -40.52     27.02 o 
   6   3  20        3.17       30.82     29.30 o 
   7   3  20       91.57       77.13     24.99 o 
   8   3  20       44.97       -7.61     27.91 o 
   9   3  20      124.32      214.14     26.39 o 
  10   3  20       84.67      119.11     27.65 o 
   0   4  20       23.06       14.84     29.17 o 
   1   4  20        0.86      -22.20     28.16 o 
   2   4  20       14.02      -16.36     26.00 o 
   3   4  20       20.70       -4.69     26.26 o 
   4   4  20        1.02       10.78     28.79 o 
   5   4  20       28.08       12.68     30.95 o 
   6   4  20        2.11        9.26     30.31 o 
   7   4  20       40.20      -15.22     27.65 o 
   8   4  20       38.67        8.12     34.63 o 
   9   4  20       52.02       56.45     35.14 o 
  10   4  20       60.45       44.02     34.25 o 
   1   5  20      342.54      308.16     24.75 o 
   2   5  20       45.95       31.58     28.41 o 
   3   5  20       46.03       34.50     28.29 o 
   4   5  20        7.81       43.12     19.41 o 
   5   5  20      167.36      148.31     22.08 o 
   6   5  20       66.90       30.57     21.18 o 
   7   5  20       46.32       52.01     33.99 o 
   8   5  20       49.17       63.93     24.73 o 
   9   5  20       32.74       95.13     22.83 o 
   0   6  20      192.03      130.69     23.73 o 
   1   6  20       44.25       25.50     28.03 o 
   2   6  20        1.07      -26.51     28.16 o 
   3   6  20      143.64      114.43     21.95 o 
   4   6  20        6.74      -38.68     26.64 o 
   5   6  20      177.85      212.77     22.58 o 
   6   6  20        7.35       24.23     26.76 o 
   7   6  20        5.49      -43.57     29.04 o 
   1   7  20      377.53      378.36     37.44 o 
   2   7  20       34.09       73.44     20.80 o 
   3   7  20       31.23       46.42     20.17 o 
   4   7  20      154.85      188.65     22.71 o 
   5   7  20      198.05      211.76     23.47 o 
   0   8  20      201.83      159.36     23.85 o 
   1   8  20       14.00      -44.52     29.68 o 
   1   1  21       92.62       29.30     25.24 o 
   2   1  21       21.11        7.10     31.84 o 
   3   1  21      221.22      111.41     30.83 o 
   4   1  21      104.32       15.22     35.52 o 
   5   1  21       26.09       15.60     35.01 o 
   6   1  21       10.53      -19.91     26.76 o 
   7   1  21      143.30      150.34     27.15 o 
   8   1  21      151.47      114.69     27.28 o 
   9   1  21       63.46      101.35     25.50 o 
  10   1  21        9.93        8.24     36.15 o 
   0   2  21      108.67       63.94     23.85 o 
   1   2  21       87.29       49.35     33.11 o 
   2   2  21        2.08       15.47     32.60 o 
   3   2  21      197.25      -69.28     46.19 o 
   4   2  21        0.21       15.09     31.58 o 
   5   2  21      130.35      138.66     26.26 o 
   6   2  21      144.59      146.02     25.50 o 
   7   2  21       16.26       28.03     34.88 o 
   8   2  21       36.28       21.56     34.37 o 
   9   2  21       51.22       51.63     40.21 o 
   1   3  21      750.05      829.20     45.98 o 
   2   3  21      140.18      127.63     24.87 o 
   3   3  21        2.53       61.89     19.66 o 
   4   3  21      212.05      185.89     25.38 o 
   5   3  21      309.94      354.07     28.43 o 
   6   3  21        8.35      -30.82     27.27 o 
   7   3  21      876.19     1075.30     56.28 o 
   8   3  21        0.60       37.42     23.72 o 
   9   3  21      242.75      383.46     29.95 o 
   0   4  21      666.40      565.14     43.18 o 
   1   4  21      554.13      635.49     43.42 o 
   2   4  21      284.54      319.41     25.76 o 
   3   4  21      425.82      429.94     38.59 o 
   4   4  21       39.12       95.77     21.06 o 
   5   4  21        0.29       -3.93     24.48 o 
   6   4  21       31.15       33.99     32.85 o 
   7   4  21       71.00      112.13     25.12 o 
   8   4  21        6.73      -43.19     28.79 o 
   1   5  21      169.73      227.99     25.37 o 
   2   5  21       62.55       47.19     32.09 o 
   3   5  21        1.33       37.03     30.31 o 
   4   5  21        1.93       15.47     29.30 o 
   5   5  21      292.48      277.79     27.16 o 
   6   5  21       75.64       87.65     23.72 o 
   7   5  21      208.97      259.09     27.03 o 
   0   6  21       15.13       50.86     22.45 o 
   1   6  21      533.40      645.59     42.79 o 
   2   6  21       31.74       24.61     33.11 o 
   3   6  21      800.26      925.48     47.89 o 
   4   6  21       89.56      -40.97     28.16 o 
   5   6  21       27.61       35.39     29.81 o 
   0   0  22      641.10      579.46     45.46 o 
   1   0  22        1.86       13.57     30.31 o 
   2   0  22        0.73        3.04     31.33 o 
   3   0  22        8.54       41.73     21.94 o 
   4   0  22        1.40       19.53     31.33 o 
   5   0  22       39.11       47.82     23.72 o 
   6   0  22      367.69      423.91     30.97 o 
   7   0  22        0.73       34.24     33.10 o 
   8   0  22       54.70       53.66     34.76 o 
   1   1  22      497.36      431.39     32.37 o 
   2   1  22      325.72        7.61     33.89 o 
   3   1  22      183.88      -15.23     38.32 o 
   4   1  22      138.62       67.49     27.02 o 
   5   1  22      156.60      219.10     26.14 o 
   6   1  22       18.05       18.52     34.63 o 
   7   1  22      451.43      505.09     46.59 o 
   8   1  22        5.39       17.50     35.89 o 
   0   2  22      503.06      594.92     44.18 o 
   1   2  22       92.26       60.76     24.10 o 
   2   2  22        0.89      -11.41     26.89 o 
   3   2  22      136.10      167.59     25.37 o 
   4   2  22       75.09       50.99     35.64 o 
   5   2  22       50.15       78.64     25.62 o 
   6   2  22       22.04       69.25     24.73 o 
   7   2  22       15.89      -20.55     27.78 o 
   1   3  22      223.94       67.76     43.78 o 
   2   3  22      207.30      206.44     27.53 o 
   3   3  22       38.82       -2.66     28.92 o 
   4   3  22       28.45      -21.06     29.43 o 
   5   3  22       23.17      -53.27     35.51 o 
   6   3  22        0.13      -16.36     27.52 o 
   0   4  22       70.90      -36.79     32.60 o 
   1   4  22      318.76      294.81     28.55 o 
   2   4  22        2.21       -2.66     30.57 o 
   3   4  22      307.34      305.08     28.68 o 
   4   4  22       11.67       23.08     30.95 o 
   5   4  22       20.31       -5.45     29.55 o 
   1   5  22      164.26      164.93     26.39 o 
   2   5  22        4.89       -1.40     21.31 o 
   3   5  22       32.79      -20.67     30.82 o 
   1   1  23      212.53       22.20     46.95 o 
   2   1  23        0.03      -63.92     42.62 o 
   3   1  23        6.72      -53.27     35.51 o 
   4   1  23       55.72      -49.28     32.85 o 
   5   1  23       15.27      -12.43     28.28 o 
   0   2  23      157.18      186.62     27.40 o 
   1   2  23        5.97        7.86     32.60 o 
   2   2  23       69.34       65.45     23.72 o 
   3   2  23       32.46      -14.97     30.06 o 
   4   2  23        8.11      -24.73     31.07 o 
   1   3  23      391.11      358.31     30.08 o 
   2   3  23      230.55      217.74     28.17 o 
   3   3  23       22.47       45.15     35.26 o 
                                                 
